# Supplementary material for: Disruption of the PIKfyve complex unveils an adaptive mechanism to promote lysosomal repair and mitochondrial homeostasis
Source: Nat Commun. 2025 Nov 28;16:10761. doi: 10.1038/s41467-025-65798-6 (PMC12663346; doi:10.1038/s41467-025-65798-6)
Supplement: Supplementary file 4 — Source data [file 41467_2025_65798_MOESM4_ESM.xlsx]

## Sheet: Fig. 1
Figure 1b								Figure 1d						Figure 1e
	Heat maps		Fig4-/-						DMSO	VPS34-IN1	YM201636				DMSO	VPS34-IN1	YM201636
			PS	PI	PIP	PIP2			18.436	41.471	40.4362				29.3572	8.6266	9.3864
		38:4	1.67276	2.42863	0.216727	1.34848			29.1425	23.7209	36.5918				47.6418	28.5423	11.1632
		38:3	1.51291	1.86518	0.303998	0.978894			28.8889	14.6942	34.1899				39.5528	41.1121	32.7894
		36:2	1.19039	0.835938	0.113582	0.785798			35.9138	44.2436	42.6913				29.7578	29.2393	9.8868
		36:1	1.55249	0.584196	0.146366	0.331277			47.068	51.9157	32.7457				38.1423		7.5331
		36:0	1.46475	0.550665	0.133926	0.198923			30.9403	33.3482	38.4224				60.6463		8.1826
									34.5817	34.869	35.4759
			Vac14-/-						38.125	50.149	22.4041
		0	PS	PI	PIP	PIP2			25.4028	43.4606	24.2836				18.0154	26.7273	17.0013
		38:4	0.927583	1.53485	0.18553	0.718374			35.8145	54.5455	26.7832				14.1856	14.0449	30.3571
		38:3	0.849987	1.4617	0.230155	0.755872			4.698	28.1172	38.4441				20.9909	21.28	20.5575
		36:2	0.868112	1.1447	0.193732	0.79975			28.3505	31.9981	23.3319				24.0602	6.8898	20.0232
		36:1	0.904993	1.13201	0.201054	0.729762			31.6674	29.9956	46.1222				25.8873	28.8437	21.2431
		36:0	0.971924	1.1046	0.243563	0.55313			44.3336	49.4142	55.232				22.4756	23.1348	21.6992
										45.8306	41.5684				52.589	20.8434	13.2588
										57.4601	52.5128				39.9199	5.8957	28.3142
Figure 1c										46.8729	55.7955				19.7368	23.1221	11.2394
		DMSO	VPS34-IN1	YM201636											41.1905	14.3587	16.058
		24.6326	29.8469	18.4096					42.604	18.5723	33.0639
		35.2628	21.7544	45.278					32.3615	31.48	46.1891			Dunnett's multiple comparisons test	Mean Diff.	95.00% CI of diff.	Below threshold?	Summary	Adjusted P Value
		25.4634	28.1622	37.4263					34.9005	54.375	34.083			DMSO vs. VPS34-IN1	11.86	2.832 to 20.88	Yes	**	0.0084
		25.7806	40.7383	31.1585					26.484	49.3948	37.3051			DMSO vs. YM201636	15.34	6.624 to 24.06	Yes	***	0.0004
		32.1176	16.3359	8.962					33.4783	45.448	56.9421
		41.0089	33.8198	18.873					13.0893	44.1816	41.2277			Figure 1f
		46.5868	6.6931	34.9725					49.5238	52.6726	45.8368				DMSO	VPS34-IN1	YM201636
		40.6387	17.2883	24.0979					12.6027	50.0726	27.5921				8.9825	17.8486	19.3316
		37.4718	7.1993	30.2765					15.9159	67.4907	30.8443				6.2073	17.5566	41.4724
		21.6867	30.1442	22.4049					22.4424	38.8809	31.5406				13.6236	25.1664	29.3755
		26.0954	9.2126	27.4622					27.0952		55.7505				6.6626		13.7388
		35.2159	37.5638	35.8142					22.7775		35.2808				11.2937		38.5268
		46.9642	27.6796	33.4507					26.5528								10.7229
		60.6043	27.5551	31.5659													15.85
		39.7612	34.2916	12.5				Dunnett's multiple comparisons test	Mean Diff.	95.00% CI of diff.	Below threshold?	Summary	Adjusted P Value
		34.3646	20.038	12.4654				DMSO vs. VPS34-IN1	-12.65	-19.42 to -5.873	Yes	***	0.0001		11.7903	27.6291	9.0799
		38.6454	13.0934	15.6843				DMSO vs. YM201636	-9.336	-15.99 to -2.679	Yes	**	0.0043		20.6559	9.5835	14.4791
		50.1004	24.142												40.9872	18.7817	33.2855
			29.023												15.4738	10.1054	26.5936
			13.4133												5.6273	27.4815	15.1102
			23.8284												3.3194	18.8336
			33.427												32.8492	19.6701
			59.6761													35.4559
			43.5363													26.2607
															8.7906	39.4134	8.6763
	Dunnett's multiple comparisons test	Mean Diff.	95.00% CI of diff.	Below threshold?	Summary	Adjusted P Value									11.5538	34.6705	44.8243
	DMSO vs. VPS34-IN1	10.61	2.686 to 18.54	Yes	**	0.007									10.665	9.6329	22.9707
	DMSO vs. YM201636	10.87	2.271 to 19.47	Yes	*	0.0111									12.2605	16.4386	39.8956
															10.9231	12.7617
														Dunnett's multiple comparisons test	Mean diff.	95.00% CI of diff.	Below threshold?	Summary	Adjusted P Value
														Control vs. VPS34-IN1	-7.978	-16.21 to 0.2554	No	ns	0.0587
														Control vs. YM201636	-10.37	-18.73 to -2.008	Yes	*	0.013

## Sheet: Fig. 2
Figure 2b							Figure 2c
	WT	Fig4-/-	Vac14-/-					DMSO	VPS34-IN1	YM201636
	53.2129	56.1021	86.5691					43.8776	46.9712	36.804
	43.3064	25.0758	14.8734					79.7545	38.1194	47.7407
	31.6094	17.881	20.6948					34.1022	48.9989	42.6687
	56.3796	22.6162	25.8065					70.4662	46.8396	46.1076
	70.0747	28.6685	27.4297					46.6655	20.7774	53.8711
	57.3393	51.9802	27.1615					60.9117	19.2463	27.1734
	50.0206	66.3397	19.4378					66.2514	74.3577	45.7496
	53.9526	48.4082	14.3353					62.9675	34.3374	24.2403
	47.0311		49.0731					70.2728	23.9087	21.0379
	44.5024	40.2787	32.2239						25.1408	11.4732
	39.1471	61.3584
		49.6115	47.7472				Dunnett's multiple comparisons test	Mean Diff.	95.00% CI of diff.	Below threshold?	Summary	Adjusted P Value
	53.9378	78.6876	35.1301				DMSO vs. VPS34-IN1	21.6	5.137 to 38.07	Yes	**	0.0095
	39.8624	99.3966	27.8947				DMSO vs. YM201636	23.79	7.320 to 40.26	Yes	**	0.0044
	50.0888	52.7473	34.9839
	70.4154	12.1474	54.9269				Figure 2d
	51.443	31.9082	10.1623					Control	Fig4-/-	Vac14-/-
	45.0064	22.2518	26.5082					26.1334	56.8235	14.666
	85.0991		73.8629					110.822	23.4773	12.333
	57.4754	35.191	62.3982					42.1425	96.5697	11.8282
	61.6818	81.5169	56.631					129.109	56.1134	41.0547
		37.4391						122.13	25.5413	40.2059
	71.0305	76.3158	73.0418					139.73	17.0559	21.0563
	34.7874	79.5853	74.6485					108.623	24.2169	12.2574
	54.3262	20.7016	82.2466					149.657	71.4097	17.7872
	43.5814	23.0447	74.2602					172.09	43.6878	16.3935
	61.1668	42.5205	53.5117					133.781	22.7727	81.4043
	62.6353	42.1757	85.1594					149.329	35.4545	38.6422
	41.2317		42.5878					118.411	38.5187	21.085
	40.2828	50.0297	31.7304					120.488	98.3176	17.3301
	25.0329	57.5385	71.5751					57.6894	72.233	22.823
	67.5535	69.8151	36.3891					54.3628	53.3005	62.7137
		55.9414	43.1737					60.3607	39.9638	50.3002
	84.5464	37.6611	54.2396					39.3512	25.9264	17.8261
	88.2658	45.6063						86.9888	23.9218	11.0392
	46.5972	5.4709	40.127					87.9067	21.7257	27.2842
	58.6598	12.0536	3.108					149.603	34.9635	59.7872
	88.7399	21.5391	70.4089					131.111	42.154	18.2756
	86.8721	51.7787	32.3629					49.7375	27.9619	29.5446
	60.7949	36.4162	20.8767					65.0708
	97.1981		23.7455					33.2876
	96.8153	33.065	21.8069					71.6856
	90.739	44.0252	18.6946
	76.9921	75.9223					Dunnett's multiple comparisons test	Mean Diff.	95.00% CI of diff.	Below threshold?	Summary	Adjusted P Value
		23.3019	58.2988				Control vs. Fig4-/-	53.11	32.34 to 73.87	Yes	****	<0.0001
	74.6815	50.9403	8.3275				Control vs. Vac14-/-	67.04	46.27 to 87.80	Yes	****	<0.0001
	81.5858	7.9385	9.9107
	69.9268	19.4106	45.271
	42.606	14.6363	5.3221
	64.3322	67.2888	6.0254
	56.0976	51.3669	17.7914
	55.7222	29.359	32.0203
	91.5704	10.3659	17.2575
	55.5759		4.3925
Dunnett's multiple comparisons test	Mean Diff.	95.00% CI of diff.	Below threshold?	Summary	Adjusted P Value
WT vs. Fig4-/-	18.28	8.592 to 27.96	Yes	****	<0.0001
WT vs. Vac14-/-	22.51	12.87 to 32.14	Yes	****	<0.0001

## Sheet: Fig. 3
Figure 3b							Figure 3c							Figure 3d
	WT	Fig4-/-	Vac14-/-					DMSO	VPS34-IN1	YM201636				Time (s)	DMSO														VPS + YM
	13.271	14.4399	30.6504					25.3365	18.3182	27.5621				0	1.00828	0.997	0.993716	0.998979	0.997792	1.00611	0.993083	1.01409	0.988111	1.00751	1.00656	1.0001	0.976205	0.998592	0.99186	0.993476	0.99504	0.997061	1.00238	0.984666	0.994951	1.00074
	35.3296	27.5856	13.5155					24.0333	8.1814	19.7687				10	1.05009	0.991482	0.994796	0.992825	1.00192	1.00614	0.998199	1.01719	0.983226	1.01752	1.01542	0.999732	0.962504	1.00721	0.98838	0.976352	0.988533	0.997768	0.993706	0.975355	0.989588	1.00252
	28.2111	36.4495	22.7162					30.4534	41.3934	21.9352				20	1.06893	0.985565	0.99546	0.990383	1.00782	1.00559	1.00084	1.0127	0.977768	1.0376	1.02154	0.99918	0.94811	1.02264	0.985322	0.958882	0.981502	0.998431	0.975831	0.969071	0.981732	1.00471
	17.5704	38.0852	27.0469					11.7418	10.3825	49.2537				30	1.07725	0.976586	0.994038	0.992105	1.0154	1.00189	1.0025	1.00904	0.97596	1.05421	1.02599	0.992509	0.945391	1.03939	0.983277	0.946987	0.974601	0.999822	0.949216	0.965196	0.974453	1.00063
	16.1562	21.6187	17.1574					56.3457	32.8132	52.9155				40	1.07394	0.968316	0.992354	0.998982	1.02117	0.996805	1.01096	1.00776	0.972744	1.05591	1.03031	0.983259	0.9501	1.05134	0.987503	0.931482	0.970073	1.00735	0.930032	0.968912	0.961421	0.996719
	7.6464	64.1503	23.5967					24.0526	54.7461	49.2932				50	1.07298	0.958774	0.98928	1.00038	1.02589	0.990595	1.02188	1.00514	0.967103	1.05696	1.02939	0.977606	0.967426	1.06169	0.997081	0.929487	0.968418	1.00928	0.915919	0.97306	0.954951	0.991572
	24.7061	34.1883	11.8449					28.1931	44.6725	36.9223				60	1.0431	0.946284	0.983384	0.997474	1.02675	0.990327	1.03178	1.00491	0.959699	1.06544	1.03174	0.971288	0.972632	1.06597	1.00506	0.94316	0.963643	1.01766	0.918614	0.971409	0.946963	0.988675
	4.3272	41.9634	50.0296					20.1481	32.0683	56.4283				70	1.00637	0.937981	0.978575	0.991831	1.02344	0.991798	1.03361	1.01013	0.954814	1.06095	1.0336	0.970041	0.970837	1.0562	1.00631	0.950294	0.954646	1.02195	0.927036	0.970484	0.955644	0.984242
	9.4313	9.3034	16.7002					22.9487	26.1474	29.4887				80	0.995856	0.930778	0.97212	0.990374	1.0185	0.996965	1.02546	1.00894	0.948503	1.05643	1.04133	0.974782	0.966907	1.04445	1.01052	0.967519	0.950639	1.02683	0.942137	0.961118	0.968488	0.980144
	8.9304	42.7618	33.5729					47.5591	51.2992	45.3927				90	0.995414	0.935164	0.970459	0.984636	1.01655	1.00248	1.02688	1.00418	0.94786	1.05886	1.04996	0.978545	0.961654	1.04933	1.0138	0.976884	0.94544	1.02677	0.946518	0.958956	0.97339	0.978424
	23.095	41.5113	19.9355											100	0.980429	0.947286	0.969118	0.982085	1.01242	1.01298	1.02109	0.992178	0.948077	1.06871	1.0511	0.985259	0.954841	1.05959	1.01966	0.999987	0.943747	1.02844	0.936424	0.956329	0.980027	0.981469
	31.5103	16.2008	40					44.1855	34.8871	27.3199				110	0.968427	0.963213	0.968923	0.988708	1.00817	1.01747	1.009	0.988084	0.955455	1.06659	1.05047	0.986274	0.954658	1.07094	1.02495	1.01722	0.941649	1.0319	0.917429	0.95119	0.988082	0.97682
	33.4929	16.7348	47.7866					11.9507	58.7287	37.5407				120	0.969776	0.98216	0.971447	0.993232	1.00179	1.01853	1.00315	0.988026	0.954197	1.0515	1.04298	0.988858	0.955578	1.08207	1.02994	1.01892	0.949212	1.03731	0.910336	0.947218	0.98707	0.974774
	22.1117	28.834	24.742					16.7674	25.1929	45.2304				130	0.990831	0.999727	0.971609	0.995018	0.996668	1.0167	1.00417	0.985267	0.942754	1.04477	1.03155	0.991727	0.962841	1.09336	1.0377	1.02308	0.955582	1.03961	0.900107	0.942268	0.990624	0.972183
	15.2268	31.7577	32.4462					11.4451	44.0814	38.2608				140	0.995177	1.00871	0.974486	1.00071	0.994164	1.01301	1.00962	0.980398	0.933704	1.04204	1.02242	0.99477	0.966807	1.10004	1.04813	1.02839	0.960229	1.0529	0.906875	0.944511	0.979182	0.972167
	24.5567	20.4281	31.1145					37.7133	31.3396	43.7415				150	1.0034	1.00281	0.9821	1.01033	0.992827	1.00328	1.01305	0.981549	0.926594	1.03483	1.0033	1.00106	0.970846	1.09553	1.0513	1.03652	0.959295	1.06028	0.915749	0.945272	0.970394	0.96841
	29.821	36.1545	45.0789					35.3084	18.2234	35.9878				160	1.00399	0.991945	0.985837	1.02178	0.993171	0.988055	1.01739	0.98181	0.919549	1.03474	0.993972	1.01333	0.967761	1.09177	1.05654	1.04416	0.95282	1.06189	0.930335	0.948962	0.962114	0.966946
	16.718	30.8102	38.0431					45.7314	21.5154	44.1266				170	0.997656	0.977261	0.989644	1.0319	0.994807	0.976243	1.01976	0.977002	0.91494	1.04698	0.986679	1.02205	0.964931	1.09782	1.06341	1.04154	0.946896	1.04923	0.938535	0.954536	0.947596	0.967867
	22.4614	12.2932	17.4412											180	0.988317	0.967188	0.993443	1.03839	0.995392	0.972392	1.02748	0.976255	0.917696	1.05775	0.979616	1.0296	0.959001	1.09912	1.07279	1.05956	0.947424	1.04642	0.932569	0.955092	0.929007	0.971305
	34.2052	33.7838	10.1091					49.0289	24.3191	47.4177				190	0.978988	0.958505	0.991945	1.04532	0.995454	0.97579	1.02578	0.97759	0.916602	1.07537	0.981205	1.03174	0.953126	1.10627	1.08071	1.06274	0.950494	1.03897	0.922843	0.94888	0.922823	0.971057
	25.1255	11.0106	24.7604					14.2588	46.598	51.4968				200	0.98108	0.953578	0.987789	1.05119	0.994655	0.982059	1.02454	0.972961	0.917974	1.07929	0.980501	1.02791	0.948072	1.11747	1.08331	1.05423	0.960882	1.02663	0.916822	0.94243	0.914788	0.968484
	12.6398	53.0256	35.4214					19.5317	65.3905	67.523				210	0.986226	0.957074	0.978723	1.05851	0.992821	0.991322	1.01784	0.968981	0.918841	1.07668	0.983014	1.01379	0.946734	1.12146	1.08567	1.04771	0.961917	1.02473	0.916353	0.940098	0.905179	0.96916
	33.472	7.9211	21.2682					24.4479	34.528	55.299				220	0.99901	0.956301	0.974529	1.0708	0.997134	0.999384	1.01586	0.97014	0.922656	1.07069	0.980404	1.00471	0.947571	1.12855	1.08694	1.05212	0.967304	1.0283	0.916256	0.944005	0.89594	0.971973
	22.8415	33.3172	19.9648					27.2833	62.7716	54.5057				230	1.01132	0.956811	0.977202	1.0798	0.999221	1.00418	1.01518	0.972431	0.928501	1.0667	0.971604	0.997577	0.954945	1.14268	1.0845	1.07243	0.967041	1.03288	0.915418	0.949495	0.889655	0.969296
	9.1724	25.5597	15.5942					17.74	72.6285	57.5333				240	0.999622	0.959116	0.981661	1.08322	0.998581	1.00165	1.00717	0.976445	0.929521	1.0517	0.960073	0.998118	0.956386	1.15359	1.08072	1.07302	0.966396	1.04246	0.928279	0.960531	0.901283	0.971397
	9.2254		10.7305					37.0803	51.4307	54.1641				250	1.00881	0.954627	0.987433	1.08761	0.998309	0.9951	0.999589	0.972818	0.935968	1.04485	0.953212	1.00313	0.965313	1.16034	1.0761	1.06275	0.960555	1.0486	0.941141	0.969575	0.913589	0.97768
	22.3467		16.3908					43.7157	69.2876	64.6119				260	1.0123	0.95863	0.996607	1.08921	0.997738	0.995878	1.00686	0.977356	0.935854	1.02465	0.948678	1.00402	0.965232	1.15723	1.06673	1.05252	0.961958	1.06411	0.943145	0.968772	0.917068	0.978181
	4.1387		28.2544					42.5494	55.16	87.936				270	1.0265	0.966454	0.998148	1.0945	0.99843	0.994157	1.01675	0.979314	0.927015	1.02567	0.955191	1.00599	0.969087	1.17177	1.05458	1.05812	0.969294	1.09044	0.94486	0.96947	0.931934	0.980417
								51.8709	62.6995	52.3495				280	1.03147	0.971814	0.998259	1.09878	1.00366	0.992212	1.03284	0.977887	0.926383	1.01414	0.961057	0.999092	0.971489	1.18348	1.04799	1.05963	0.968762	1.09729	0.951355	0.97307	0.938849	0.986206
Dunnett's multiple comparisons test	Mean diff.	95.00% CI of diff.	Below threshold?	Summary	Adjusted P Value									290	1.03041	0.97374	1.00056	1.09544	1.0072	0.987624	1.03253	0.98404	0.927389	1.00148	0.966807	0.98453	0.971772	1.18293	1.0377	1.07331	0.962228	1.11128	0.963925	0.971436	0.94166	0.986818
WT vs. Fig4-/-	-9.276	-16.50 to -2.057	Yes	**	0.0094		Dunnett's multiple comparisons test	Mean Diff.	95.00% CI of diff.	Below threshold?	Summary	Adjusted P Value		300	1.05319	0.970714	1.00285	1.09221	1.01406	0.981186	1.03523	0.987532	0.927068	0.99831	0.96752	0.978474	0.962739	1.18882	1.02743	1.09356	0.955779	1.11999	0.957459	0.960711	0.957047	0.978349
WT vs. Vac14-/-	-6.006	-13.02 to 1.006	No	ns	0.1031		DMSO vs. VPS34-IN1	-10.27	-19.91 to -0.6363	Yes	*	0.0349		310	1.05199	0.963143	1.00046	1.08186	1.01128	0.971353	1.03497	0.979498	0.929379	1.01344	0.97016	0.974745	0.9693	1.20771	1.01922	1.12142	0.965202	1.12974	0.949462	0.95651	0.975925	0.962234
							DMSO vs. YM201636	-16.02	-25.66 to -6.384	Yes	***	0.0007		320	1.03865	0.94417	0.995	1.06724	1.00565	0.963454	1.02665	0.979553	0.922921	1.02053	0.971281	0.977848	0.965412	1.2154	1.01798	1.13114	0.97086	1.13416	0.940892	0.95791	1.00042	0.946463
														330	1.02523	0.915558	0.984716	1.0552	0.993566	0.950419	1.02236	0.971338	0.923415	1.02671	0.97088	0.984883	0.971292	1.22044	1.01489	1.13765	0.972312	1.12916	0.924262	0.96086	1.01616	0.93234
Figure 3e							Figure 3f							340	1.0218	0.891696	0.97637	1.04462	0.975387	0.947907	1.02772	0.963944	0.91708	1.02357	0.975153	0.988483	0.966757	1.21486	1.01183	1.13046	0.984903	1.12743	0.910776	0.962322	1.02709	0.91675
	DMSO	DMSO + sgATG9A	VPS + YM	VPS + YM +sgATG9A				DMSO	VPS + YM	+ sgATG9A				350	0.989941	0.877583	0.96315	1.03756	0.967831	0.9419	1.03948	0.956836	0.920904	1.02855	0.980192	0.990715	0.967985	1.21876	1.01172	1.15044	0.982369	1.13673	0.90134	0.972441	1.03282	0.910946
	4.51448	3.95969	7.59334	6.4438				7.16163	6.38708	5.46241				360	0.988283	0.861102	0.952361	1.02897	0.968709	0.943589	1.05726	0.954979	0.928561	1.02662	0.979332	0.986181	0.9694	1.2212	1.01937	1.15254	0.987496	1.12943	0.89634	0.980762	1.02436	0.906446
	3.93799	4.03538	19.0751	6.76893				4.57219	9.32533	3.04936				370	1.00449	0.855009	0.954691	1.02698	0.969536	0.945198	1.0684	0.957711	0.935992	1.00719	0.980507	0.979612	0.965234	1.21185	1.02218	1.15167	0.994229	1.12329	0.892994	0.981513	1.00371	0.900542
	4.61359	3.76855	11.2281	5.45415				5.40866	8.93645	3.21116				380	1.03053	0.860367	0.954354	1.02584	0.974405	0.943513	1.08095	0.955592	0.943139	0.995808	0.97649	0.977986	0.955624	1.21642	1.02011	1.15023	0.995191	1.11886	0.885329	0.972186	0.981453	0.895467
	10.5069	5.61963	7.28108	6.61426				4.86433	5.1801	5.82576				390	1.03823	0.864083	0.95078	1.02715	0.981632	0.942891	1.09415	0.956451	0.951892	0.996051	0.974521	0.979876	0.96305	1.22607	1.01668	1.12908	1.00591	1.12261	0.875386	0.962569	0.970819	0.896066
	8.49755	12.768	3.92063	7.58082				5.78002	4.99663	4.61577				400	1.02928	0.870506	0.944023	1.03684	0.990531	0.947586	1.09386	0.969863	0.954068	0.987656	0.975803	0.981058	0.969605	1.22955	1.01975	1.1048	0.998483	1.12538	0.863074	0.95501	0.955108	0.905107
	3.99625	10.2256	13.0972	5.43898				4.47799	4.39747	5.50791				410	1.00782	0.87555	0.934804	1.04859	0.997569	0.949661	1.08342	0.973164	0.964441	0.981139	0.970889	0.984928	0.977218	1.22332	1.02167	1.0953	0.993428	1.12541	0.85676	0.945946	0.942192	0.919656
	6.45195	9.46473	5.22226	4.91765				5.40662	4.19744	3.95149				420	0.995548	0.876497	0.933343	1.05956	0.999579	0.957565	1.07655	0.971011	0.97096	0.981949	0.968938	0.982314	0.984094	1.21892	1.02851	1.08783	0.982391	1.12287	0.86041	0.939843	0.939798	0.932594
	6.33195	7.11722	9.12633	3.62887				5.46844	5.24898	4.7936				430	0.961548	0.870762	0.931503	1.06272	1.00497	0.965784	1.06052	0.971507	0.983906	0.984166	0.966852	0.9798	0.987625	1.21168	1.0396	1.09611	0.967426	1.11729	0.864757	0.933486	0.939135	0.948789
	4.00016	7.96946	9.75527	5.9319				4.79754	5.54865	2.62956				440	0.973346	0.85858	0.931161	1.05989	1.01084	0.97812	1.04455	0.972858	0.992977	0.988196	0.967416	0.974521	0.984144	1.19975	1.05367	1.08485	0.985838	1.10859	0.870167	0.929331	0.93855	0.962225
		10.9906		7.79099				3.60333	4.71256	6.13133				450	0.976549	0.850263	0.940968	1.06031	1.0134	0.987017	1.03131	0.968592	0.995242	0.980238	0.969374	0.96979	0.982001	1.18306	1.06247	1.08253	1.00101	1.09427	0.876811	0.929454	0.92993	0.972358
		6.1842		5.45167				3.65852	5.57997	3.66347				460	0.975229	0.84797	0.939281	1.04598	1.01457	0.988333	1.01685	0.968316	0.99346	0.975929	0.965664	0.964876	0.975204	1.17993	1.06098	1.07793	1.00864	1.08558	0.875465	0.929023	0.922848	0.985454
		4.5424		9.21977				4.59925	8.93519	4.57778				470	0.961029	0.855693	0.941511	1.04027	1.01806	0.990867	1.0086	0.974885	0.987882	0.973841	0.965358	0.965693	0.975737	1.17659	1.05572	1.06298	1.01735	1.08308	0.877585	0.927619	0.921423	0.998194
		5.69343						5.93305		4.2211				480	0.939976	0.868883	0.935842	1.04587	1.01949	0.992948	0.998761	0.989415	0.976468	0.961996	0.9622	0.960407	0.980546	1.1651	1.05082	1.06136	1.01347	1.08916	0.875926	0.927919	0.912839	1.0155
		4.38266						4.79511		3.06648				490	0.937933	0.876736	0.931873	1.06144	1.02672	0.989815	0.983662	0.997136	0.973624	0.956093	0.959303	0.960325	0.982216	1.1502	1.04756	1.07103	1.00741	1.09119	0.867685	0.93026	0.911629	1.02663
		7.85818						4.24652		3.31859				500	0.925409	0.878113	0.933685	1.07781	1.03359	0.983683	0.985038	0.999815	0.971548	0.954531	0.958061	0.960463	0.983395	1.1516	1.04405	1.09291	1.00192	1.09462	0.858824	0.930357	0.912741	1.03254
		6.27336						4.33091						510	0.910006	0.876653	0.932521	1.09346	1.03151	0.976318	0.989874	1.01375	0.970092	0.96127	0.956654	0.961649	0.977914	1.14516	1.04291	1.12363	1.00985	1.10086	0.853316	0.92698	0.914302	1.03922
		7.13116												520	0.895795	0.88229	0.928659	1.10784	1.02974	0.967098	1.00012	1.01942	0.976967	0.975488	0.960348	0.962198	0.973904	1.12971	1.04908	1.13076	1.03527	1.10738	0.854232	0.92409	0.919211	1.05448
							Šídák's multiple comparisons test	Predicted (LS) mean diff.	95.00% CI of diff.	Below threshold?	Summary	Adjusted P Value		530	0.935067	0.88321	0.931946	1.12094	1.02801	0.95715	1.00527	1.02343	0.978511	0.988494	0.95925	0.965079	0.97336	1.11981	1.04571	1.13211	1.04225	1.11792	0.853809	0.923309	0.922745	1.05276
														540	0.956111	0.889841	0.930967	1.11143	1.0197	0.946108	1.01074	1.02658	0.978989	0.998359	0.959833	0.966194	0.965421	1.11542	1.04015	1.13182	1.04071	1.12493	0.855799	0.929243	0.920195	1.06668
Uncorrected Fisher's LSD	Predicted (LS) Mean diff.	95.00% CI of diff.	Below threshold?	Summary	Individual P Value		Control:Control vs. VPS + YM:Control	-1.176	-2.333 to -0.01992	Yes	*	0.0456		550	0.975961	0.897111	0.938763	1.10301	1.01527	0.939242	1.01862	1.02608	0.973556	0.996159	0.960471	0.965823	0.968938	1.11303	1.03708	1.13069	1.03569	1.12584	0.861294	0.936414	0.920206	1.07309
							VPS + YM:Control vs. VPS + YM:sgATG9A	1.852	0.6791 to 3.025	Yes	**	0.0014		560	1.0097	0.896143	0.944105	1.09272	1.01075	0.935772	1.01984	1.03259	0.966891	0.98311	0.961847	0.958846	0.972218	1.11105	1.04007	1.13501	1.01945	1.12672	0.865106	0.942455	0.927048	1.07951
Scramble:DMSO vs. Scramble:VPS + YM	-3.716	-6.415 to -1.018	Yes	**	0.0081									570	1.02422	0.884797	0.948395	1.09116	1.01396	0.929925	1.00942	1.03188	0.964398	0.964447	0.960159	0.95597	0.978749	1.11981	1.04886	1.12774	1.01628	1.12147	0.865434	0.948428	0.927155	1.07962
Scramble:DMSO vs. sgATG9A:DMSO	-1.068	-3.428 to 1.292	No	ns	0.3665									580	1.04835	0.878469	0.952655	1.07941	1.0235	0.932454	1.00727	1.02677	0.969024	0.9474	0.963106	0.955117	0.981607	1.13758	1.05642	1.12829	1.01423	1.11495	0.867972	0.951142	0.930054	1.07521
sgATG9A:DMSO vs. sgATG9A:VPS + YM	0.6701	-1.488 to 2.828	No	ns	0.5345									590	1.03254	0.875394	0.95556	1.07279	1.0253	0.932524	1.01463	1.0237	0.975036	0.940158	0.966532	0.950151	0.984918	1.14855	1.0616	1.13652	1.00507	1.11011	0.866704	0.948116	0.938737	1.073
Scramble:VPS + YM vs. sgATG9A:VPS + YM	3.319	0.7946 to 5.843	Yes	*	0.0112									600	0.992868	0.888943	0.957005	1.07398	1.02213	0.933391	1.01599	1.01782	0.988368	0.932645	0.976145	0.947138	0.988593	1.15749	1.06343	1.13302	1.01395	1.10851	0.862947	0.941788	0.953026	1.07691
														610	0.985191	0.900715	0.96008	1.07353	1.01243	0.932149	1.01553	1.0162	0.993198	0.932623	0.982276	0.953828	0.991842	1.16954	1.05713	1.12351	1.02709	1.11136	0.857386	0.941755	0.960034	1.07716
														620	0.928612	0.919657	0.96162	1.07403	0.995452	0.931427	1.02213	1.00963	0.997168	0.932187	0.987124	0.960494	0.994811	1.18291	1.05127	1.12534	1.04731	1.11242	0.856028	0.945747	0.961283	1.08587
														630	0.905859	0.93251	0.961915	1.07986	0.984485	0.933887	1.02684	1.00412	0.992236	0.931008	0.986083	0.963692	1.00677	1.1895	1.04519	1.12983	1.06148	1.11034	0.854201	0.946548	0.964482	1.09203
														640	0.884066	0.933677	0.963899	1.08114	0.972062	0.939148	1.02326	1.00161	0.996176	0.927444	0.980613	0.966873	1.01141	1.18902	1.04404	1.12425	1.08238	1.11389	0.858307	0.946091	0.954439	1.10191
														650	0.865024	0.92924	0.965654	1.08617	0.9686	0.940315	1.0278	0.995266	0.992916	0.923357	0.963532	0.969334	1.02021	1.18372	1.03864	1.11081	1.07913	1.11883	0.869355	0.947414	0.938293	1.10856
														660	0.89296	0.926155	0.972567	1.08841	0.970763	0.945676	1.02637	0.988954	0.996598	0.933784	0.950991	0.968883	1.02063	1.18877	1.03647	1.11629	1.06168	1.11963	0.87578	0.948434	0.93715	1.10841
														670	0.892769	0.914866	0.982983	1.09092	0.970161	0.952933	1.02424	0.984699	1.00101	0.936646	0.944354	0.963976	1.02912	1.18585	1.03492	1.12398	1.01477	1.1223	0.877336	0.947133	0.933972	1.11096
														680	0.886603	0.906685	0.997604	1.09872	0.966332	0.963105	1.01353	0.986173	1.00447	0.92981	0.941796	0.95461	1.03111	1.18897	1.02958	1.12635	0.992806	1.12837	0.872564	0.941631	0.94096	1.11752
														690	0.875835	0.891995	1.00662	1.10524	0.958589	0.965264	1.01271	0.997577	1.00399	0.93388	0.940159	0.95301	1.03212	1.19827	1.02596	1.11738	0.990922	1.13752	0.8691	0.944644	0.944937	1.12307
														700	0.856268	0.884739	1.01248	1.10895	0.95039	0.972421	1.00675	1.01015	1.00254	0.938725	0.939119	0.949507	1.03119	1.22047	1.02367	1.11055	1.00121	1.13792	0.866916	0.942791	0.950322	1.1193
														710	0.867241	0.879779	1.01354	1.11196	0.945728	0.980083	1.00442	1.02256	1.00035	0.946018	0.939493	0.9481	1.03293	1.2356	1.02523	1.10209	1.01271	1.12915	0.866884	0.941785	0.951149	1.12498
														720	0.865468	0.873052	1.01518	1.10324	0.944832	0.994034	1.00392	1.03555	1.00641	0.934377	0.941833	0.952107	1.02774	1.24789	1.03449	1.06156	1.03456	1.11858	0.867785	0.942516	0.938165	1.13503
														730	0.854408	0.869532	1.01466	1.10061	0.951469	0.993873	1.00664	1.04583	1.00406	0.934717	0.947958	0.953451	1.01883	1.25389	1.04163	1.03597	1.03038	1.10694	0.876186	0.945325	0.929999	1.13795
														740	0.863417	0.875902	1.01332	1.09417	0.956948	0.988858	0.999908	1.05815	1.00443	0.935493	0.956176	0.956658	1.01059	1.26543	1.05739	1.0184	1.0195	1.09469	0.87824	0.949751	0.926813	1.14208
														750	0.870509	0.886579	1.01159	1.08238	0.959473	0.985736	0.987499	1.06401	0.998797	0.926557	0.966427	0.957224	1.00834	1.26634	1.07431	1.00516	1.01789	1.08788	0.878941	0.951195	0.918262	1.1497
														760	0.887845	0.892515	1.01629	1.07926	0.959319	0.974048	0.977135	1.04818	0.986243	0.937649	0.973967	0.958459	1.00039	1.27025	1.08009	0.991247	1.04491	1.08951	0.869786	0.949906	0.920562	1.15508
														770	0.913416	0.889696	1.01274	1.0802	0.956797	0.954256	0.981173	1.02836	0.967852	0.957166	0.974084	0.96158	0.994845	1.27582	1.07766	0.996008	1.07036	1.09764	0.857514	0.959004	0.921041	1.15467
														780	0.944992	0.886492	1.01117	1.07634	0.950945	0.937467	0.980692	1.00886	0.950988	0.975544	0.967836	0.962664	0.991705	1.2892	1.07686	1.00455	1.09532	1.10033	0.846293	0.963753	0.920577	1.14811
														790	0.994595	0.880393	1.00491	1.07983	0.950186	0.9276	0.988491	0.99799	0.952532	0.978432	0.961568	0.960716	0.985615	1.29616	1.0723	1.02738	1.11894	1.10023	0.835358	0.965094	0.921334	1.14911
														800	1.00184	0.882935	0.99454	1.08196	0.953144	0.924522	1.00786	0.999424	0.964395	0.965201	0.953601	0.959881	0.982411	1.31163	1.0745	1.04744	1.10941	1.09444	0.826753	0.970631	0.918418	1.15521
														810	1.00308	0.876519	0.983279	1.09031	0.956254	0.916158	1.01721	1.02237	0.97954	0.963768	0.947833	0.955575	0.980674	1.33194	1.07591	1.07177	1.08875	1.09007	0.825896	0.971361	0.915432	1.16084
														820	1.01915	0.882279	0.978226	1.09101	0.960354	0.910396	1.02622	1.04826	0.993089	0.956344	0.947419	0.954252	0.980714	1.34542	1.08158	1.07414	1.0433	1.0932	0.828539	0.972037	0.915874	1.1729
														830	1.0176	0.887463	0.977405	1.08958	0.96614	0.908566	1.02769	1.06778	1.00439	0.948629	0.949309	0.951761	0.979654	1.36173	1.08798	1.08053	1.01916	1.09729	0.832618	0.961978	0.915792	1.18154
														840	1.02793	0.889432	0.983621	1.08557	0.966589	0.905318	1.02425	1.0724	1.00522	0.957471	0.955923	0.952127	0.98398	1.37961	1.07855	1.07617	1.00051	1.10682	0.83543	0.954926	0.915931	1.18246
														850	1.05615	0.888279	0.983935	1.07878	0.9665	0.899321	1.01693	1.07631	0.99555	0.962946	0.960514	0.952345	0.994216	1.38216	1.07548	1.08063	0.97887	1.11248	0.835719	0.950193	0.911184	1.18378
														860	1.07383	0.881619	0.989181	1.06359	0.964795	0.900698	1.00944	1.08369	0.977509	0.965096	0.963712	0.95142	0.996373	1.38319	1.07701	1.07978	0.983169	1.12339	0.836427	0.949529	0.918938	1.18424
														870	1.08061	0.8765	0.993394	1.05131	0.965654	0.905714	1.00491	1.09635	0.980602	0.960822	0.969126	0.948755	0.990843	1.37842	1.07584	1.10343	0.999303	1.12497	0.832638	0.950595	0.922057	1.19017
														880	1.05517	0.885109	0.999606	1.04521	0.959384	0.915377	1.01414	1.10705	0.979878	0.963644	0.972721	0.949586	0.990264	1.3721	1.07707	1.12479	0.966828	1.12102	0.827959	0.956725	0.93103	1.19856
														890	1.03157	0.887154	1.01497	1.04197	0.95927	0.929262	1.01457	1.1171	0.974942	0.971936	0.973329	0.951917	0.988953	1.36865	1.08396	1.14111	0.994475	1.12527	0.823893	0.95954	0.940882	1.20847
														900	1.00313	0.884637	1.0371	1.04276	0.96361	0.948322	1.01853	1.11611	0.969994	0.985991	0.974719	0.954897	0.98289	1.35501	1.08834	1.14485	1.00939	1.1308	0.824283	0.961698	0.948486	1.21629
														910	0.972438	0.881455	1.06006	1.04469	0.969632	0.96192	1.02295	1.10885	0.972776	0.991191	0.976374	0.956846	0.982302	1.34888	1.09215	1.15747	1.0265	1.13185	0.828664	0.959022	0.966499	1.21846
														920	0.950463	0.877534	1.07585	1.04335	0.977673	0.970476	1.02597	1.09721	0.969775	0.981116	0.984873	0.9554	0.989653	1.34762	1.0847	1.16434	1.04337	1.13795	0.832513	0.960297	0.97894	1.21247
														930	0.954309	0.879118	1.07667	1.04248	0.982144	0.978687	1.02054	1.08185	0.968997	0.972609	0.998027	0.949218	0.99922	1.33592	1.0802	1.16617	1.04499	1.14169	0.836035	0.960196	0.993016	1.2042
														940	0.966313	0.873138	1.06778	1.04647	0.981925	0.974359	1.01349	1.06944	0.960342	0.967021	1.00792	0.943399	1.00233	1.3316	1.07506	1.16581	1.04753	1.14926	0.842831	0.965662	1.00775	1.19491
														950	0.973549	0.866325	1.05825	1.05158	0.979372	0.964564	1.0058	1.06208	0.969578	0.97413	1.0199	0.938249	1.0029	1.33594	1.06959	1.17861	1.05308	1.14479	0.851036	0.970903	1.00947	1.19456
														960	0.985748	0.873664	1.05378	1.05754	0.966262	0.971582	0.993394	1.06271	0.973505	0.976803	1.0292	0.937193	1.00016	1.3397	1.05445	1.18825	1.02776	1.14645	0.861364	0.975505	1.01063	1.19477
														970	0.999271	0.89385	1.05008	1.05717	0.961284	0.973365	0.977135	1.05351	0.976071	0.98878	1.0335	0.937877	0.996052	1.34956	1.04809	1.19199	1.05375	1.14678	0.86418	0.975595	1.01465	1.19771
														980	1.01485	0.897862	1.05017	1.05494	0.95312	0.972823	0.963925	1.06079	0.986231	1.00353	1.0289	0.939459	0.989591	1.3598	1.0417	1.18487	1.05437	1.14535	0.86606	0.974154	1.01067	1.20372
														990	1.02108	0.901829	1.05064	1.04656	0.940262	0.966424	0.960034	1.07027	1.00098	1.00785	1.02213	0.944068	0.982052	1.38092	1.04249	1.17987	1.0666	1.14204	0.864575	0.97193	1.01267	1.20826
														1000	1.02264	0.897133	1.05721	1.03609	0.931915	0.961859	0.960546	1.07792	1.01105	0.997694	1.02226	0.943432	0.97901	1.39619	1.04348	1.16569	1.07096	1.13785	0.860351	0.971205	1.00363	1.20488
														1010	1.02904	0.895328	1.0583	1.02966	0.923064	0.962864	0.95913	1.0814	1.0228	0.990769	1.02591	0.938718	0.976239	1.40434	1.04194	1.15443	1.05898	1.15022	0.853007	0.968876	1.00743	1.19707
														1020	1.04295	0.880958	1.05957	1.02828	0.915641	0.950396	0.956297	1.06848	1.02923	0.98917	1.02436	0.938708	0.98695	1.40307	1.04687	1.15264	1.03458	1.1612	0.849513	0.973087	1.00538	1.1832
														1030	1.02619	0.867584	1.06401	1.03201	0.911173	0.947514	0.953072	1.04848	1.02613	0.989031	1.02586	0.935542	0.993478	1.40253	1.05232	1.16233	1.04094	1.16683	0.850727	0.984134	0.997547	1.17775
														1040	1.00984	0.862253	1.06321	1.03428	0.90682	0.96059	0.951926	1.03598	1.01893	0.989861	1.02571	0.932548	1.00207	1.39043	1.05082	1.18991	1.05534	1.17408	0.856998	0.994904	0.986861	1.1733
														1050	0.991348	0.865905	1.0535	1.04063	0.907873	0.963828	0.955874	1.02542	1.00834	0.995641	1.02495	0.930367	1.00483	1.37285	1.05466	1.20492	1.07063	1.16869	0.861504	1.00363	0.980122	1.16977
														1060	1.00174	0.863276	1.04497	1.04934	0.909846	0.961653	0.960879	1.02812	1.00721	0.993658	1.0159	0.929321	1.00269	1.354	1.04928	1.21687	1.08494	1.17469	0.86881	1.00829	0.969712	1.1777
														1070	1.00697	0.85989	1.04107	1.05563	0.908607	0.966559	0.971676	1.03855	1.00126	0.982258	1.00712	0.928428	0.993751	1.3432	1.05075	1.21077	1.10297	1.17833	0.872692	1.01115	0.962105	1.18213
														1080	1.01225	0.860773	1.04894	1.05902	0.909112	0.968044	0.978549	1.0536	0.992207	0.966335	1.00407	0.92642	0.988457	1.33243	1.05437	1.20678	1.11597	1.18095	0.88407	1.00771	0.956645	1.18803
														1090	1.02062	0.861418	1.05624	1.06129	0.916529	0.97037	0.977059	1.07516	0.982577	0.944627	1.0028	0.931249	0.988909	1.3305	1.05511	1.23154	1.12504	1.19668	0.886123	0.998968	0.963754	1.19198
														1100	1.04117	0.859114	1.0672	1.05991	0.920278	0.967479	0.978319	1.08679	0.973394	0.939178	1.00416	0.943589	0.999269	1.33838	1.05999	1.2608	1.11407	1.19928	0.885455	0.994485	0.972095	1.18981
														1110	1.04204	0.860438	1.07715	1.05818	0.922888	0.968191	0.968218	1.09634	0.957292	0.937102	1.01361	0.950359	1.00232	1.35178	1.07666	1.27798	1.099	1.19382	0.882411	0.992372	0.968895	1.1889
														1120	1.04358	0.863848	1.0848	1.0503	0.927225	0.97118	0.964157	1.11248	0.94947	0.950102	1.02438	0.955218	1.00774	1.35441	1.08589	1.30978	1.10543	1.19768	0.887623	0.987754	0.960231	1.18582
														1130	1.05301	0.863269	1.0849	1.04439	0.927926	0.974262	0.954232	1.13081	0.948805	0.952955	1.03348	0.955214	1.00582	1.35425	1.09603	1.31896	1.0977	1.19484	0.894526	0.989941	0.952229	1.18269
														1140	1.09995	0.864042	1.08246	1.0409	0.930894	0.973733	0.944553	1.13968	0.963035	0.965701	1.04054	0.952017	1.00337	1.36288	1.0915	1.32163	1.1129	1.20215	0.909552	0.992686	0.946248	1.18512
														1150	1.13357	0.861156	1.07834	1.03839	0.933707	0.970832	0.933765	1.13322	0.969704	0.980973	1.04353	0.94949	1.00155	1.3738	1.09304	1.30036	1.12993	1.21021	0.918588	0.997911	0.935704	1.18397
														1160	1.1452	0.867211	1.07351	1.04382	0.931565	0.965332	0.920831	1.12756	0.97483	0.98218	1.04023	0.948857	1.00663	1.38806	1.09632	1.29145	1.14603	1.21938	0.930562	1.00043	0.929111	1.18762
														1170	1.15289	0.866784	1.06852	1.05142	0.930853	0.960769	0.912966	1.11504	0.971361	0.98307	1.03331	0.951501	1.01523	1.40577	1.09965	1.29567	1.16364	1.22292	0.930047	1.00058	0.927844	1.18276
														1180	1.16035	0.867791	1.06415	1.05958	0.926548	0.959998	0.909025	1.1004	0.962825	0.996883	1.03334	0.956868	1.01999	1.42774	1.10165	1.30614	1.16477	1.22451	0.925143	1.00374	0.931018	1.18028
														1190	1.14975	0.868266	1.05703	1.05783	0.92068	0.957447	0.902813	1.09459	0.957494	1.00814	1.03278	0.956653	1.025	1.43529	1.10888	1.31234	1.14528	1.22922	0.910791	1.00695	0.935784	1.18405
														1200	1.14209	0.870272	1.05996	1.05429	0.913084	0.956846	0.903149	1.0929	0.955388	1.00627	1.02724	0.955972	1.0313	1.41821	1.106	1.32421	1.13933	1.24847	0.901712	1.00749	0.940423	1.18621
														1210	1.14076	0.863731	1.06355	1.04416	0.907007	0.956355	0.902752	1.09347	0.959591	1.00798	1.02315	0.951367	1.0415	1.39329	1.1161	1.32037	1.14058	1.25652	0.892859	1.00642	0.951619	1.18485
														1220	1.1454	0.85999	1.06604	1.03344	0.904553	0.959628	0.909072	1.09624	0.967206	1.02114	1.01978	0.948654	1.04682	1.37146	1.1245	1.30227	1.15244	1.25956	0.885058	1.00263	0.959909	1.18203
														1230	1.14511	0.858149	1.07142	1.02277	0.905219	0.955594	0.912798	1.09192	0.96924	1.03725	1.01621	0.947812	1.04953	1.34798	1.13534	1.27183	1.16414	1.26444	0.881367	1.0013	0.954777	1.18668
														1240	1.1404	0.86253	1.07706	1.01577	0.904705	0.958626	0.910025	1.09078	0.968969	1.04862	1.00727	0.947726	1.05324	1.32411	1.14777	1.23469	1.17079	1.26845	0.883938	1.00119	0.953017	1.18569
														1250	1.15253	0.864363	1.08069	1.01689	0.911826	0.967593	0.910355	1.08385	0.96295	1.06521	1.00607	0.945018	1.05665	1.30798	1.15867	1.20396	1.15392	1.25845	0.895197	1.00219	0.949949	1.18254
														1260	1.16151	0.866901	1.07816	1.01901	0.923181	0.98122	0.911996	1.08225	0.953398	1.07819	1.01152	0.944762	1.05643	1.29769	1.16262	1.20429	1.14904	1.2484	0.908131	1.00274	0.957585	1.18454
														1270	1.17396	0.871307	1.06916	1.02282	0.933297	0.981162	0.915858	1.08321	0.948319	1.0801	1.0164	0.942925	1.06319	1.29472	1.16005	1.21215	1.12201	1.24179	0.91428	1.01089	0.970648	1.19215
														1280	1.18791	0.868037	1.0612	1.03307	0.941191	0.981935	0.911006	1.06528	0.940997	1.08007	1.01818	0.938796	1.05984	1.30074	1.14751	1.23717	1.11373	1.24669	0.919256	1.01562	0.971522	1.19937
														1290	1.19272	0.863109	1.0615	1.03382	0.949145	0.972427	0.906009	1.06001	0.941417	1.08087	1.01868	0.934782	1.0589	1.30743	1.14268	1.28707	1.13266	1.25437	0.917088	1.0124	0.970986	1.20247
														1300	1.19573	0.862516	1.05859	1.03253	0.953118	0.966713	0.903416	1.05739	0.938399	1.07524	1.02117	0.93239	1.05262	1.31354	1.14126	1.32354	1.1539	1.25886	0.911978	1.00578	0.975678	1.20088
														1310	1.19309	0.866171	1.06317	1.02639	0.951967	0.956226	0.902869	1.06335	0.943927	1.05536	1.02266	0.933049	1.04874	1.31779	1.14389	1.36051	1.16075	1.26684	0.916428	1.00064	0.96447	1.20164
														1320	1.19519	0.871077	1.06416	1.01098	0.947614	0.966953	0.893668	1.0736	0.947632	1.0423	1.01885	0.937057	1.04912	1.31954	1.15413	1.36598	1.16231	1.27587	0.921049	0.997195	0.955028	1.19678
														1330	1.20732	0.869732	1.07114	1.0006	0.946798	0.976862	0.892253	1.07581	0.948094	1.02875	1.0174	0.942089	1.05585	1.32741	1.16651	1.33979	1.14938	1.26878	0.931847	0.993988	0.951027	1.19425
														1340	1.21104	0.862792	1.07729	0.989874	0.943717	0.984253	0.894362	1.07959	0.943842	1.01853	1.012	0.949714	1.05812	1.33089	1.17463	1.3259	1.17667	1.26813	0.936184	0.985583	0.960165	1.18656
														1350	1.224	0.855204	1.08545	0.986197	0.937558	0.981104	0.893243	1.06925	0.940326	1.00847	1.00664	0.957671	1.06301	1.3343	1.18092	1.28946	1.15918	1.28584	0.944153	0.986348	0.982664	1.18582
														1360	1.22979	0.844075	1.09347	0.989242	0.935575	0.980897	0.890211	1.04228	0.929287	1.01405	0.99931	0.960175	1.05247	1.34668	1.17348	1.26954	1.15352	1.30323	0.944934	0.986493	0.998716	1.19198
														1370	1.23861	0.837393	1.1024	0.99477	0.934988	0.97596	0.882788	1.02112	0.924254	1.00876	0.993005	0.96389	1.04797	1.35352	1.16041	1.2719	1.17724	1.32122	0.946379	0.984431	1.01554	1.19824
														1380	1.2678	0.83626	1.10583	0.996751	0.941046	0.972063	0.878354	1.01139	0.919352	1.00383	0.997643	0.966447	1.0418	1.36187	1.14969	1.26947	1.19321	1.32652	0.950498	0.983085	1.03666	1.20472
														1390	1.29094	0.836056	1.10504	0.99572	0.949856	0.972693	0.882175	1.01199	0.922681	0.994298	1.00206	0.967348	1.03724	1.36789	1.1378	1.27545	1.21064	1.32262	0.944626	0.978206	1.04546	1.20928
														1400	1.30044	0.835204	1.09373	0.989282	0.958879	0.986504	0.883748	1.01168	0.930405	0.994935	1.00583	0.965463	1.03655	1.3839	1.1289	1.27616	1.22342	1.31524	0.940601	0.978675	1.04939	1.20779
														1410	1.30651	0.836167	1.08534	0.980628	0.964136	0.996855	0.889261	1.00483	0.941015	0.997861	1.00941	0.965554	1.0396	1.39881	1.1225	1.25406	1.24704	1.30699	0.937687	0.978395	1.04357	1.20805
														1420	1.30089	0.834973	1.07474	0.97121	0.965437	1.0015	0.888028	1.00986	0.950697	1.00733	1.00461	0.961119	1.03955	1.40539	1.11637	1.2494	1.26343	1.31287	0.932289	0.978978	1.03234	1.20083
														1430	1.29396	0.837313	1.06369	0.962032	0.962893	1.00727	0.886747	1.01138	0.960002	1.01006	0.99473	0.961811	1.03748	1.40014	1.12214	1.22866	1.24615	1.31467	0.932825	0.981993	1.02444	1.19904
														1440	1.28721	0.840144	1.06316	0.956174	0.956044	1.02003	0.881084	1.01052	0.963783	0.999824	0.987984	0.962701	1.0323	1.39707	1.12577	1.21749	1.23503	1.30135	0.92667	0.988981	1.01035	1.19826
														1450	1.28237	0.845545	1.0694	0.955345	0.946146	1.03539	0.866995	1.00123	0.961521	0.990122	0.982974	0.966867	1.03395	1.38636	1.13558	1.21691	1.25715	1.28946	0.928334	0.993887	0.994291	1.20208
														1460	1.29015	0.848008	1.0829	0.944322	0.935258	1.04109	0.853193	1.00352	0.960323	0.980606	0.984176	0.969355	1.03546	1.38179	1.14656	1.22315	1.27882	1.27279	0.937053	0.996395	0.980181	1.2134
														1470	1.30204	0.844864	1.09556	0.941667	0.921502	1.05417	0.844424	1.00225	0.952723	0.967264	0.984211	0.96685	1.03901	1.36673	1.15333	1.23864	1.31894	1.26534	0.932621	0.991981	0.969149	1.2265
														1480	1.30664	0.844619	1.1063	0.939606	0.910096	1.05364	0.837951	1.00714	0.959383	0.956749	0.985912	0.960599	1.04324	1.35853	1.14932	1.24606	1.34845	1.23948	0.931966	0.991599	0.971843	1.23475
														1490	1.3152	0.853773	1.11416	0.93818	0.900453	1.0494	0.835207	1.02559	0.96734	0.949124	0.992157	0.957181	1.04164	1.35592	1.14687	1.24673	1.36056	1.23207	0.929149	0.988331	0.976358	1.24268
														1500	1.32427	0.865381	1.11715	0.941132	0.892824	1.03764	0.830717	1.04171	0.976545	0.944196	0.991807	0.950454	1.03916	1.35561	1.13896	1.25713	1.34253	1.24953	0.920133	0.987405	0.986898	1.2405
														1510	1.3258	0.875954	1.10976	0.943951	0.885456	1.02731	0.833857	1.04375	0.981545	0.941908	0.984393	0.948448	1.03204	1.36167	1.13652	1.26257	1.30727	1.25084	0.906624	0.98621	0.996944	1.23097
														1520	1.33087	0.881035	1.10774	0.947466	0.878703	1.01824	0.839901	1.04959	0.977615	0.933554	0.98706	0.951762	1.02233	1.36715	1.13627	1.26538	1.26595	1.25898	0.894509	0.987335	1.00574	1.21911
														1530	1.30872	0.888075	1.10035	0.950977	0.870754	1.00719	0.848592	1.03507	0.975165	0.941002	0.985181	0.957866	1.0223	1.37567	1.14562	1.26753	1.23485	1.26481	0.894965	0.987522	1.0025	1.21329
														1540	1.28308	0.882746	1.09601	0.94915	0.862238	0.994557	0.85581	1.02307	0.970207	0.945745	0.987327	0.967707	1.02268	1.39169	1.15242	1.27782	1.18888	1.2724	0.906185	0.991588	0.989294	1.21039
														1550	1.2604	0.872432	1.08922	0.945141	0.85455	0.99097	0.873601	1.01694	0.965197	0.943535	0.993772	0.975386	1.02906	1.38864	1.15842	1.27508	1.16892	1.28402	0.912924	1.00118	0.969071	1.21402
														1560	1.24054	0.862419	1.08599	0.942283	0.853835	0.984311	0.89624	1.01844	0.975368	0.940072	1.00175	0.981282	1.03119	1.39105	1.15863	1.2433	1.16565	1.26133	0.921667	1.01233	0.95909	1.22048
														1570	1.23513	0.85462	1.07775	0.945566	0.86156	0.980171	0.902545	1.03036	0.981024	0.932741	1.01322	0.990403	1.02688	1.39517	1.15244	1.2258	1.16823	1.24567	0.928891	1.02022	0.94891	1.22522
														1580	1.23337	0.853605	1.07215	0.951671	0.865099	0.982966	0.901657	1.0363	0.989532	0.924498	1.01856	0.990559	1.03081	1.38884	1.14319	1.20989	1.1883	1.24222	0.934543	1.02541	0.939881	1.2262
														1590	1.22932	0.852709	1.06274	0.958927	0.868493	0.978946	0.896873	1.0428	0.986339	0.922494	1.0215	0.987408	1.03492	1.39923	1.13882	1.20013	1.18083	1.23864	0.931388	1.02658	0.941724	1.22276
														1600	1.23504	0.858179	1.05966	0.964907	0.875704	0.976383	0.891356	1.06273	0.973738	0.920261	1.02693	0.983253	1.03855	1.40775	1.14066	1.2052	1.19056	1.25147	0.926279	1.02468	0.945411	1.21392
														1610	1.23	0.871347	1.05033	0.968364	0.877666	0.974719	0.878494	1.07847	0.964121	0.924943	1.02335	0.979874	1.04306	1.43538	1.1446	1.20953	1.19625	1.25222	0.925397	1.02282	0.952831	1.20781
														1620	1.22637	0.87036	1.05138	0.966727	0.882923	0.969922	0.868885	1.08715	0.952623	0.929761	1.02038	0.980176	1.04235	1.46602	1.149	1.23073	1.16998	1.26104	0.923978	1.02171	0.951583	1.2056
														1630	1.21862	0.866852	1.05219	0.955721	0.884304	0.973216	0.873074	1.09639	0.949345	0.938873	1.01547	0.980692	1.04362	1.47391	1.15193	1.22411	1.17606	1.26318	0.927215	1.02446	0.953807	1.21183
														1640	1.20841	0.863157	1.05666	0.952405	0.891227	0.982499	0.881611	1.09612	0.955986	0.94221	1.012	0.981574	1.04081	1.48351	1.15856	1.21346	1.15907	1.26466	0.936636	1.02569	0.956203	1.2185
														1650	1.19357	0.85701	1.0591	0.945088	0.896159	0.990625	0.878144	1.08608	0.960634	0.950353	1.00898	0.982611	1.03576	1.48564	1.15615	1.2154	1.14341	1.26694	0.943873	1.02672	0.957616	1.22454
														1660	1.17208	0.855199	1.06628	0.936788	0.889753	0.993944	0.885746	1.07148	0.970563	0.956751	1.00339	0.980863	1.0406	1.48383	1.15854	1.19754	1.15786	1.27837	0.95028	1.02495	0.955599	1.22983
														1670	1.15672	0.856606	1.0709	0.929936	0.881129	0.982678	0.894325	1.06444	0.976431	0.963444	1.00618	0.978275	1.04667	1.48578	1.15784	1.19168	1.14041	1.30276	0.952582	1.02724	0.958373	1.23169
														1680	1.13297	0.867795	1.08697	0.923271	0.876573	0.97466	0.900647	1.07473	0.983569	0.970498	1.00742	0.97717	1.05898	1.48173	1.1601	1.19819	1.15429	1.33092	0.950283	1.02992	0.957416	1.22086
														1690	1.13119	0.880288	1.09486	0.917186	0.877697	0.965752	0.900392	1.09224	0.990731	0.973273	1.01052	0.979607	1.06094	1.48548	1.16234	1.19369	1.17329	1.3457	0.94216	1.02878	0.967984	1.2055
														1700	1.15324	0.885109	1.11018	0.917589	0.878051	0.964826	0.903171	1.10421	0.999505	0.972836	1.00917	0.981838	1.05947	1.48165	1.16609	1.19779	1.19553	1.35868	0.933479	1.02376	0.971919	1.19071
														1710	1.17255	0.882897	1.12063	0.916711	0.884613	0.973276	0.906344	1.10553	1.00026	0.976258	1.00374	0.984236	1.05786	1.46627	1.17479	1.17903	1.22452	1.35463	0.932118	1.01773	0.981422	1.18363
														1720	1.18815	0.877499	1.12672	0.919615	0.891809	0.983523	0.910782	1.09955	1.00656	0.979688	1.00285	0.984557	1.05274	1.47138	1.18881	1.1783	1.21597	1.34862	0.934941	1.01341	0.996332	1.17303
														1730	1.19145	0.866204	1.12855	0.918417	0.894846	0.995874	0.907064	1.09158	1.00826	0.983707	0.998128	0.985436	1.04633	1.48478	1.19338	1.18888	1.21561	1.35349	0.935202	1.01186	1.02788	1.16637
														1740	1.18112	0.856792	1.12976	0.920604	0.886349	1.00117	0.904555	1.07644	1.013	0.991346	0.995479	0.986761	1.0426	1.49862	1.19655	1.17878	1.23031	1.33951	0.934911	1.01563	1.04279	1.16254
														1750	1.16495	0.848407	1.12505	0.921123	0.878265	1.00483	0.905329	1.07206	1.01674	0.998791	0.998202	0.986927	1.03861	1.50921	1.19168	1.18189	1.21337	1.32467	0.938895	1.01829	1.03221	1.15856
														1760	1.13363	0.841378	1.13403	0.921951	0.874302	0.997829	0.900555	1.08575	1.02228	0.994845	0.999788	0.986554	1.04253	1.51518	1.18304	1.20349	1.18249	1.30605	0.942091	1.01899	1.02184	1.15895
														1770	1.11549	0.835503	1.13485	0.917627	0.876882	0.988841	0.892379	1.10043	1.02472	0.994419	1.01316	0.987256	1.03509	1.51883	1.17701	1.21421	1.1547	1.29311	0.932881	1.01416	1.00383	1.15703
														1780	1.11809	0.831421	1.14039	0.917376	0.875405	0.988193	0.892751	1.11079	1.02678	0.993929	1.01989	0.986751	1.0331	1.51395	1.16612	1.23009	1.15256	1.28003	0.934185	1.01078	0.976076	1.15906
														1790	1.12214	0.819639	1.13665	0.916045	0.874845	0.981976	0.895768	1.10529	1.02287	0.992264	1.02174	0.989647	1.0274	1.5084	1.15663	1.23547	1.14796	1.27571	0.935108	1.00636	0.947798	1.16602
														1800	1.12734	0.812348	1.13243	0.919293	0.871855	0.975906	0.909745	1.10198	1.02155	0.99869	1.02151	0.987583	1.02756	1.5232	1.145	1.24474	1.14136	1.26647	0.942618	0.99883	0.931673	1.16866
														1810	1.1424	0.81097	1.12901	0.922839	0.87195	0.972961	0.922807	1.11665	1.01704	0.997965	1.0159	0.988638	1.03713	1.53291	1.1285	1.25294	1.15946	1.27757	0.94696	1.00227	0.933778	1.16948
														1820	1.15884	0.809343	1.12993	0.925796	0.866193	0.969295	0.938655	1.12337	1.01457	1.00069	1.00948	0.990389	1.04671	1.53608	1.11803	1.24713	1.1765	1.27591	0.953002	1.00666	0.929006	1.16676
														1830	1.19001	0.811438	1.13739	0.930857	0.861297	0.97758	0.955564	1.13795	1.01127	0.993624	1.00028	0.990661	1.0556	1.53595	1.11074	1.25267	1.1904	1.29136	0.962397	1.00067	0.919869	1.16218
														1840	1.21691	0.807165	1.15046	0.934552	0.857626	0.975612	0.969835	1.14725	1.01409	0.979793	0.988165	0.991106	1.06454	1.53101	1.10753	1.26798	1.17838	1.29324	0.971955	0.993997	0.931799	1.16165
														1850	1.23639	0.800715	1.16015	0.932058	0.858769	0.978742	0.969641	1.15093	1.01698	0.970379	0.985314	0.993786	1.06596	1.5232	1.10965	1.28085	1.19905	1.29732	0.969692	0.985949	0.942181	1.15754
														1860	1.23888	0.792893	1.16757	0.929333	0.853349	0.988412	0.974871	1.14395	1.02491	0.960643	0.982016	0.999194	1.07127	1.50721	1.11426	1.28488	1.22385	1.29542	0.975511	0.981625	0.957098	1.15371
														1870	1.25032	0.786701	1.16836	0.926133	0.845638	0.996693	0.971783	1.12269	1.03288	0.956	0.977132	1.00788	1.06985	1.48888	1.12165	1.29011	1.25802	1.29028	0.979641	0.981417	0.962119	1.14852
														1880	1.24341	0.78751	1.17513	0.924593	0.847601	0.99633	0.960611	1.09197	1.03388	0.960744	0.97706	1.00913	1.08216	1.47125	1.12483	1.28102	1.27831	1.27588	0.984911	0.97689	0.962752	1.14064
														1890	1.23038	0.796013	1.18159	0.925617	0.851654	0.993	0.956301	1.07343	1.0348	0.965115	0.976382	1.01066	1.09395	1.45846	1.1279	1.25348	1.31247	1.28483	0.983854	0.981411	0.965938	1.13891
														1900	1.22159	0.798676	1.18439	0.922912	0.861672	0.975756	0.94733	1.05063	1.0341	0.974149	0.972654	1.01041	1.09547	1.45955	1.13246	1.23498	1.33128	1.30058	0.987717	0.981747	0.967578	1.1367
														1910	1.22616	0.802963	1.18924	0.922838	0.869994	0.963851	0.945841	1.03863	1.03343	0.982955	0.970961	1.01046	1.09505	1.4773	1.13282	1.21807	1.3367	1.32781	0.988492	0.98266	0.971604	1.13608
														1920	1.22557	0.803727	1.18414	0.928086	0.879154	0.949424	0.954066	1.02735	1.03693	0.997965	0.966704	1.01151	1.08534	1.50692	1.13528	1.20715	1.32425	1.32941	0.989304	0.987939	0.994297	1.13749
														1930	1.22906	0.799923	1.18266	0.931127	0.882339	0.936511	0.96673	1.03108	1.0302	1.00369	0.966606	1.00846	1.07158	1.53381	1.1377	1.21042	1.3421	1.32769	0.986825	0.989156	1.01759	1.13568
														1940	1.23231	0.794522	1.1746	0.929386	0.877287	0.935119	0.984121	1.0407	1.02802	1.00546	0.96312	1.0068	1.06134	1.55486	1.14067	1.20826	1.32303	1.31819	0.986189	0.989016	1.04236	1.13008
														1950	1.25208	0.790823	1.16217	0.924196	0.873779	0.9422	0.990174	1.05618	1.01899	1.00344	0.955932	1.0045	1.0525	1.56225	1.14308	1.21972	1.32558	1.31591	0.992977	0.988886	1.06671	1.12879
														1960	1.25855	0.790473	1.15698	0.918844	0.875352	0.949282	0.974296	1.06109	1.00939	0.999625	0.948899	1.00034	1.05036	1.56108	1.14617	1.21946	1.32863	1.31222	1.00184	0.982398	1.08111	1.12991
														1970	1.24141	0.794439	1.1523	0.9207	0.874815	0.960954	0.958841	1.0682	1.00141	0.991698	0.94069	0.994101	1.04393	1.56582	1.15208	1.21057	1.34049	1.32328	1.01139	0.976145	1.10184	1.13708
														1980	1.22089	0.795774	1.15307	0.920426	0.876011	0.96059	0.934703	1.07289	1.00003	0.980921	0.933387	0.991177	1.04274	1.55854	1.16393	1.20141	1.3349	1.34023	1.01904	0.969247	1.11103	1.14318
														1990	1.19697	0.801949	1.15623	0.921274	0.879277	0.963688	0.917614	1.09402	1.00015	0.976569	0.930364	0.993809	1.04864	1.56404	1.17453	1.19752	1.32112	1.35505	1.0214	0.961423	1.11616	1.14849
														2000	1.16779	0.809653	1.16116	0.925573	0.888714	0.961498	0.90838	1.1089	1.00716	0.975461	0.929195	0.99416	1.05659	1.57925	1.18475	1.20018	1.32129	1.34794	1.02212	0.955412	1.11209	1.14896
														2010	1.15299	0.817144	1.16993	0.93075	0.901887	0.953129	0.917923	1.11666	1.0106	0.969697	0.934483	0.999187	1.06167	1.59153	1.1916	1.20266	1.31349	1.33684	1.02158	0.951071	1.09702	1.14902
														2020	1.14824	0.813047	1.18283	0.928776	0.90901	0.947364	0.927333	1.12222	1.01789	0.963873	0.932436	0.999956	1.05715	1.60433	1.19386	1.19825	1.31463	1.33029	1.01564	0.947103	1.07286	1.14343
														2030	1.14577	0.807614	1.18878	0.927478	0.915463	0.942687	0.931448	1.13345	1.01392	0.953486	0.928812	1.00046	1.04936	1.61668	1.19613	1.20684	1.37399	1.32165	1.01537	0.943115	1.05153	1.14143
														2040	1.15623	0.803401	1.18723	0.923072	0.920422	0.93592	0.9288	1.11721	1.00826	0.953406	0.924602	1.00162	1.03402	1.63578	1.19345	1.22181	1.41207	1.30282	1.01408	0.948413	1.04409	1.13929
														2050	1.18136	0.797737	1.18542	0.91825	0.916263	0.938222	0.941859	1.10567	1.0036	0.952475	0.920254	1.00032	1.01958	1.65182	1.18801	1.23795	1.43246	1.29614	1.01835	0.94877	1.04937	1.1395
														2060	1.2076	0.791214	1.18183	0.912713	0.904094	0.939229	0.956257	1.09483	1.006	0.946185	0.915662	0.999049	1.01689	1.64216	1.1899	1.22944	1.40628	1.29217	1.01784	0.953236	1.06038	1.13643
														2070	1.22971	0.794935	1.16945	0.90607	0.896633	0.946141	0.959342	1.08966	1.01039	0.950176	0.911427	0.998292	1.01983	1.64005	1.19653	1.23131	1.3923	1.29836	1.01879	0.954612	1.07957	1.13537
														2080	1.25163	0.791985	1.15981	0.902916	0.891214	0.949249	0.959539	1.07342	1.01894	0.958146	0.906857	0.993927	1.02532	1.63559	1.20144	1.2169	1.37493	1.30354	1.02135	0.958218	1.09424	1.13253
														2090	1.26308	0.796951	1.15128	0.900242	0.889923	0.959616	0.955229	1.05094	1.02969	0.965613	0.905385	0.996577	1.02682	1.61507	1.20703	1.20865	1.33823	1.30637	1.03042	0.969365	1.09704	1.13432
														2100	1.26614	0.795153	1.15634	0.897001	0.882398	0.960962	0.94148	1.02572	1.03879	0.976216	0.900916	0.997183	1.019	1.59843	1.21455	1.196	1.27934	1.31254	1.0358	0.978006	1.08906	1.13392
														2110	1.25602	0.801552	1.14777	0.903644	0.877953	0.957788	0.923239	1.01512	1.04242	0.979858	0.901786	0.998912	1.01367	1.59508	1.22572	1.18591	1.29956	1.31383	1.04272	0.982246	1.06316	1.13292
														2120	1.24726	0.808979	1.12587	0.909127	0.867831	0.948571	0.912117	1.00417	1.03763	0.984231	0.907336	0.997916	1.0084	1.59482	1.22482	1.19086	1.3204	1.32114	1.04436	0.986875	1.04813	1.12979
														2130	1.2486	0.811106	1.1066	0.911286	0.864125	0.939557	0.915751	1.00658	1.03362	0.978743	0.912278	0.998899	1.00426	1.59975	1.21456	1.19673	1.33286	1.3267	1.05319	0.976718	1.0286	1.12874
														2140	1.24237	0.808571	1.09221	0.913853	0.861033	0.928755	0.909255	1.01333	1.03479	0.972234	0.917578	0.996567	1.00343	1.61168	1.20553	1.19548	1.32283	1.32333	1.05582	0.971399	1.01705	1.12633
														2150	1.24834	0.806384	1.08003	0.919736	0.863652	0.918008	0.900592	1.01459	1.03415	0.960249	0.924488	0.998072	1.00558	1.62711	1.19964	1.20174	1.32439	1.32693	1.05402	0.966738	1.02105	1.1277
														2160	1.27489	0.799731	1.08004	0.9226	0.86296	0.907334	0.904444	1.01118	1.0341	0.959763	0.932627	0.997361	1.01021	1.63963	1.19383	1.19799	1.28274	1.32501	1.05496	0.957965	1.03038	1.13139
														2170	1.30061	0.802267	1.10061	0.924778	0.863662	0.907358	0.907347	1.00519	1.03889	0.953407	0.938274	0.998166	1.01313	1.63557	1.19176	1.21425	1.23875	1.31584	1.06095	0.955059	1.03721	1.13233
														2180	1.32031	0.802069	1.12336	0.928456	0.865926	0.909389	0.910917	0.987594	1.04575	0.955083	0.940363	1.0027	1.01518	1.64537	1.19399	1.21501	1.14704	1.30421	1.06887	0.963217	1.04675	1.13405
														2190	1.32114	0.801867	1.138	0.934318	0.867297	0.919993	0.916056	0.976989	1.05227	0.953403	0.940683	1.00803	1.01968	1.65032	1.2083	1.21863	1.12088	1.29837	1.08007	0.967392	1.03384	1.13417
														2200	1.32865	0.807999	1.14336	0.938073	0.862141	0.934152	0.918226	0.963159	1.05207	0.947299	0.939724	1.00995	1.02907	1.64398	1.21506	1.21724	1.13559	1.29615	1.08991	0.97136	1.01989	1.13549
														2210	1.33288	0.812386	1.14941	0.937466	0.866197	0.946226	0.921638	0.954584	1.05158	0.938914	0.934478	1.01383	1.03389	1.63783	1.2184	1.21761	1.12544	1.27136	1.10204	0.965425	1.01507	1.13663
														2220	1.30269	0.814203	1.15843	0.939258	0.862698	0.953963	0.914825	0.952719	1.05227	0.940839	0.927561	1.01171	1.04362	1.63214	1.21793	1.21119	1.14578	1.25779	1.09925	0.962988	1.00695	1.13789
														2230	1.3012	0.819015	1.16898	0.942834	0.860982	0.964576	0.912654	0.951167	1.05055	0.937609	0.92311	1.01404	1.05766	1.62163	1.22266	1.22055	1.16079	1.25634	1.08694	0.968391	1.01614	1.13663
														2240	1.32065	0.823202	1.17629	0.941915	0.858168	0.971461	0.916639	0.954281	1.04887	0.940742	0.923843	1.01555	1.06698	1.61493	1.22496	1.21824	1.1716	1.2585	1.07503	0.962419	1.02333	1.13708
														2250	1.32715	0.826353	1.18393	0.942856	0.859782	0.97385	0.915278	0.958242	1.04819	0.940554	0.925475	1.01022	1.07101	1.60398	1.22447	1.22256	1.18328	1.25638	1.0684	0.960702	1.02756	1.13253
														2260	1.33608	0.825032	1.17344	0.944313	0.865361	0.976513	0.909463	0.953722	1.04221	0.944552	0.929132	1.00681	1.07657	1.59517	1.22207	1.22291	1.19164	1.26247	1.06829	0.962825	1.02101	1.1303
														2270	1.3283	0.82523	1.15701	0.945369	0.867093	0.982667	0.897161	0.948278	1.03721	0.94969	0.934352	1.00598	1.07587	1.59348	1.22127	1.23343	1.19415	1.27073	1.0719	0.977697	1.00569	1.12628
														2280	1.33616	0.826438	1.1379	0.950969	0.863629	0.984753	0.879484	0.950671	1.03246	0.953645	0.938617	1.00358	1.07346	1.5863	1.21677	1.2258	1.23307	1.29463	1.073	0.997862	0.993031	1.12314
														2290	1.32642	0.829817	1.11858	0.955856	0.869681	0.98236	0.858441	0.960297	1.03167	0.953773	0.942022	0.997368	1.0669	1.56991	1.2138	1.21929	1.22373	1.2959	1.07585	1.00737	0.991038	1.12187
														2300	1.29721	0.833919	1.1071	0.961394	0.869733	0.973307	0.84631	0.96791	1.03157	0.961422	0.94558	0.993856	1.07237	1.56132	1.2052	1.19743	1.22487	1.30881	1.06951	1.0155	1.00294	1.1249
														2310	1.30304	0.844876	1.11142	0.965901	0.87755	0.96257	0.844835	0.96513	1.03368	0.965584	0.947102	0.995169	1.08143	1.54995	1.2085	1.19118	1.22396	1.31402	1.06767	1.02154	1.02136	1.12725
														2320	1.31927	0.851664	1.11479	0.966791	0.879799	0.94784	0.846945	0.955794	1.03468	0.971847	0.944783	0.995921	1.07403	1.54482	1.20854	1.18106	1.21166	1.30746	1.07182	1.01501	1.02748	1.13077
														2330	1.34218	0.860934	1.113	0.96385	0.88057	0.939876	0.85199	0.938498	1.0361	0.977327	0.944977	0.992955	1.07965	1.54859	1.21059	1.17979	1.17517	1.2979	1.0754	0.999558	1.01995	1.13269
														2340	1.3727	0.870761	1.10438	0.958821	0.877954	0.925858	0.861084	0.917714	1.03514	0.980422	0.94727	0.996764	1.09588	1.54653	1.20383	1.20663	1.15047	1.2882	1.08141	0.977061	1.0004	1.13137
														2350	1.37615	0.880234	1.09311	0.955915	0.870024	0.926378	0.86368	0.904927	1.03713	0.984211	0.949044	0.999011	1.10076	1.56299	1.19554	1.23423	1.13249	1.28402	1.08455	0.971167	0.979309	1.12372
														2360	1.35935	0.877265	1.08349	0.955405	0.87172	0.924983	0.867488	0.903719	1.03799	0.989788	0.946687	1.0026	1.10089	1.58219	1.18915	1.25335	1.15259	1.29394	1.08637	0.970266	0.966538	1.11797
														2370	1.32281	0.878751	1.07861	0.949462	0.878311	0.930587	0.86164	0.917222	1.04063	0.989731	0.945069	1.00095	1.09345	1.58114	1.18093	1.27234	1.14546	1.30561	1.08717	0.968288	0.970064	1.11713
														2380	1.28882	0.87649	1.08485	0.942801	0.878998	0.927592	0.863678	0.921109	1.0423	0.996244	0.946323	1.00821	1.1059	1.59407	1.17173	1.26917	1.14476	1.31791	1.08794	0.964393	0.992063	1.11616
														2390	1.28313	0.86934	1.0931	0.938221	0.881324	0.917082	0.857162	0.930184	1.04594	0.998375	0.94783	1.01399	1.1175	1.60051	1.17278	1.25761	1.13755	1.3206	1.09276	0.964038	1.00406	1.11194
														2400	1.30611	0.865681	1.11104	0.933255	0.878509	0.910149	0.848738	0.942698	1.04579	1.01023	0.948661	1.0213	1.11473	1.60416	1.18019	1.24297	1.12121	1.32044	1.09538	0.965395	1.0134	1.11149
														2410	1.32767	0.863325	1.12383	0.932074	0.871001	0.913772	0.840039	0.962429	1.04517	1.01705	0.95659	1.02623	1.12804	1.59924	1.18946	1.23104	1.10745	1.32301	1.09527	0.961174	1.00972	1.11151
														2420	1.35348	0.864643	1.14038	0.93183	0.866917	0.914592	0.839435	0.98059	1.04222	1.0212	0.959365	1.031	1.14316	1.59873	1.18566	1.22834	1.09102	1.30801	1.09999	0.956205	1.00323	1.10823
														2430	1.3485	0.862424	1.15774	0.937037	0.868078	0.921308	0.8346	0.991017	1.03765	1.02762	0.963042	1.03175	1.13833	1.60057	1.18696	1.21629	1.09492	1.30533	1.10034	0.952903	0.987582	1.10555
														2440	1.3249	0.861601	1.17281	0.942131	0.878086	0.918248	0.842499	1.00998	1.03022	1.03292	0.96426	1.03095	1.13534	1.62374	1.18909	1.20433	1.13187	1.28921	1.10574	0.959855	0.973467	1.10959
														2450	1.31695	0.857825	1.18266	0.943734	0.881899	0.914415	0.855557	1.0248	1.02272	1.03663	0.958269	1.02929	1.12262	1.62592	1.18717	1.20409	1.14053	1.27607	1.11343	0.962922	0.958956	1.11448
														2460	1.30751	0.85397	1.19184	0.948225	0.881497	0.903707	0.87189	1.02234	1.02279	1.04117	0.951028	1.03246	1.1196	1.63702	1.18391	1.20542	1.14185	1.27087	1.12087	0.961919	0.948824	1.11633
														2470	1.31775	0.84851	1.19452	0.954011	0.879875	0.893512	0.880309	1.0252	1.03059	1.0414	0.944838	1.0353	1.11175	1.64706	1.1842	1.2123	1.12914	1.2701	1.12649	0.960943	0.940797	1.11653
														2480	1.33645	0.849846	1.20212	0.958489	0.879807	0.886909	0.888212	1.0244	1.03874	1.04642	0.938868	1.04132	1.10121	1.64799	1.18571	1.23122	1.11956	1.27396	1.1281	0.956949	0.941182	1.11831
														2490	1.33781	0.849468	1.20332	0.963001	0.877888	0.886993	0.891845	1.02773	1.04933	1.04717	0.936322	1.04363	1.09791	1.63961	1.18491	1.25255	1.10955	1.2856	1.12903	0.948979	0.942971	1.11913

## Sheet: Fig. 4
Figure 4b							Figure 4c											Figure 4d
	Control	VPS34-IN1	YM201636					WB phospho-ULK1 / ULK1 (GAPDH normalization)											DMSO	T757A	Torin1 O.N.	VPS34-IN1	YM201636
	26.6808	15.5409	17.9451						Control	Apilimod	Torin1								0.8436	0.8102	0.7833	0.7935	0.7788
	21.1806	15.5855	17.0779						1	0.852686	0.107358								0.8522	0.7937	0.8094	0.7439	0.7726
	20.3285	9.1438	18.2099						1	0.674062	0.210923								0.8025	0.7693	0.8099	0.7781	0.8089
	20.736	15.2087	10.4134																0.8184	0.7577	0.8119	0.7842	0.7753
	19.4105	15.2947	18.8334					WB phospho-4E-BP1 / 4E-BP1 (GAPDH normalization)											0.8225	0.7082	0.8087	0.7632	0.7676
	22.3348	9.6958	13.7951						Control	Apilimod	Torin1								0.8003	0.7595	0.8307	0.7819	0.7752
	29.5696	17.9844	15.5884						1	0.889909	0.038907								0.8011	0.7798	0.7898	0.7649	0.7646
	25.5	16.6667	15.4192						1	0.781149	0.002935								0.8355	0.7761	0.7859	0.7622	0.7665
	31.3743	9.1075	11.8957																0.8072	0.8017	0.7974	0.7758	0.7689
	24.5012	10.602	9.0213																0.7456	0.7284	0.7847	0.8267	0.779
	22.7473	22.3266	11.9253
	28.292	19.4775	11.4492																0.8122	0.7915	0.7654	0.8273	0.8103
	33.1638	18.4097	9.9561																0.7889	0.7832	0.7761	0.8048	0.8081
	27.9876	14.6568	11.8568																0.8276	0.7483	0.7856	0.7708	0.7977
	21.0674	9.9623	9.6793																0.825	0.7752	0.7897	0.7732	0.767
	20.4142	7.4223	20.3282																0.8732	0.7722	0.7797	0.772	0.7588
	16.2088	10.8571	27.852																0.7838	0.7948	0.7666	0.7602	0.7753
	35.0281	14.5416	6.5552
	18.926	19.1712	14.4565															Šídák's multiple comparisons test	Predicted (LS) Mean diff.	95.00% CI of diff.	Below threshold?	Summary	Adjusted P Value
	14.7496	14.8624	15.8756
		22.0652	10.996															T757:DMSO vs. T757:Torin1	0.0228	0.0006452 to 0.04495	Yes	*	0.0407
			9.7994															T757:DMSO vs. T757:VPS34-IN1	0.03481	0.01265 to 0.05696	Yes	***	0.0004
			12.8035															T757:DMSO vs. T757:YM201636	0.03531	0.01316 to 0.05747	Yes	***	0.0004
			9.0449															T757:DMSO vs. A757T:DMSO	0.04311	0.02096 to 0.06527	Yes	****	<0.0001
			11.2467															T757:DMSO vs. A757T:DMSO	0.04311	0.02096 to 0.06527	Yes	****	<0.0001
																		Figure 4g
Dunnett's multiple comparisons test	Mean Diff.	95.00% CI of diff.	Below threshold?	Summary	Adjusted P Value														Control	Control + SBI	VPS + YM	VPS + YM + SBI
Control vs. VPS34-IN1	9.316	5.898 to 12.73	Yes	****	<0.0001														13.2065	24.8474	18.871	20.0975
Control vs. YM201636	10.33	7.047 to 13.61	Yes	****	<0.0001														23.0269	14.5026	41.2473	14.9579
Figure 4e																			21.9993	22.0171	24.3037	16.2398
	DMSO	SBI	VPS + YM	VPS + YM + SBI															35.475	10.1857	42.2838	18.7452
	24.1315	16.4158	19.9692	13.3063															33.6777	14.7675	27.7138	9.17
	11.1009	11.385	16.222	14.0607															24.7748	27.1429	29.5238	12.2025
	15.3552	7.589	14.5743	15.949															19.0565	17.6403	27.1303	7.3521
	2.8349	16.1788	20.508	18.8253															23.9455	20.7286	19.7293	22.1409
	11.7797	10.8556	17.2231	15.5012															16.5021	27.907	39.0218	33.713
	10.8682	14.0313	33.8888	14.6559															25.0307	14.9684	44.8857	22.2279
	8.4764	24.5485	25.2998	15.5208															22.7295	26.1754	31.9362	6.5196
	15.3016	20.3368	20.0514	8.0626															21.2094	14.1138	35.0445	9.3509
	16.0385	4.9837	9.1279	10.3269															20.0898	27.3109	23.5808	12.477
	20.5046	17.9766	13.7688	12.2532															14.0484	35.022	17.0016	45.5468
	14.8989	10.9727	23.3176	8.7685															13.079	10.3368		13.7131
	18.2365	17.4891	19.3728	9.3442															20.254	10.0832		15.9731
	27.7707	8.5682	23.4443	12.4327
	16.9756	8.4107	15.9923	14.3868															38.7812	19.2216	34.4156	15.9574
		15.4604	23.8032	13.7278															11.6951	26.3658	23.096	12.8859
		9.9537	22.3196	14.5114															49.0216	31.4815	40.5685	8.9436
		12.5325	21.6677	15.7089															33.2636	33.5394	19.6721	7.1017
		11.6803		11.5829															40	26.7026	31.5436	9.9544
							Figure 4f												47.6734	13.2839	29.5484	7.3908
Uncorrected Fisher's LSD	Predicted (LS) mean diff.	95.00% CI of diff.	Below threshold?	Summary	Individual P Value			Control	Control + SBI	VPS + YM	VPS + YM + SBI								26.9205	30.3462	22.8532	17.7548
								35.5693	37.243	39.0863	21.0027								33.1435	21.7066	19.1121	11.464
Control								35.8586	38.4046	24.0304	12.6846								27.0754	26.2332	22.2222	9.622
Control vs. SBI	2.007	-1.545 to 5.559	No	ns	0.2632			22.8528	14.5211	44.152	12.7796								20.2097	13.6095	31.1547	16.7131
VPS + YM								22.7027	33.5962	51.5517	22.4638								36.1037	27.619	46.948	11.0231
Control vs. SBI	6.759	3.387 to 10.13	Yes	***	0.0002			21.4171	21.5651	38.9655	31.0811								25.6098	14.3482	67.7316	9.3311
Control								9.3878	21.6594	49.5972	17.1889								19.8589	5.9629	41.4566	7.2855
Control vs. VPS + YM	-4.727	-8.325 to -1.129	Yes	*	0.0108			20.9843	29.2045	29.5209	14.7577								19.8444	14.3917	33.9015	9.9803
SBI								20.3901	12.9836	15.1611	9.2073
Control vs. VPS + YM	0.02464	-3.298 to 3.348	No	ns	0.9882			23.3757	24.93	28.0232	11.0767
								34.4086	14.8438	33.6222	14.221							Uncorrected Fisher's LSD	Predicted (LS) Mean diff.	95.00% CI of diff.	Below threshold?	Summary	Individual P Value
								40.261	19.9098	62.5	15.551
								33.805	31.9882	36.8304	31.0143							Control
								13.7255	20.5438	33.933	22.0654							Control vs. SBI	5.158	0.3715 to 9.945	Yes	*	0.0349
								23.6742	26.8403	38.0325	13.9988							VPS + YM
																		Control vs. SBI	17.13	12.26 to 22.00	Yes	****	<0.0001
							Uncorrected Fisher's LSD	Mean diff.	95.00% CI of diff.	Below threshold?	Summary	Individual P Value						Control
																		Control vs. VPS + YM	-5.75	-10.62 to -0.8791	Yes	*	0.0211
							Control											SBI
							Control vs. SBI	0.7271	-6.290 to 7.745	No	ns	0.8361						Control vs. VPS + YM	6.224	1.438 to 11.01	Yes	*	0.0113
							VPS + YM
							Control vs. SBI	19.71	12.69 to 26.73	Yes	****	<0.0001
							Control
							Control vs. VPS + YM	-11.9	-18.92 to -4.882	Yes	**	0.0013
							SBI
							Control vs. VPS + YM	7.081	0.06389 to 14.10	Yes	*	0.048

## Sheet: Fig. 5
Figure 5b				Figure 5d								Figure 5e								Figure 5f								Figure 5g
	DMSO	Apilimod			DMSO	SBI	VPS	VPS + SBI	YM	YM + SBI			DMSO	SBI	Apilimod	Apilimod + SBI					DMSO	SBI	YM201636	YM + SBI	VPS + YM	VPS + YM + SBI			Time (min)	DMSO
	33.53	53.703			7.26901	8.3764	12.8914	6.24153	8.46988	2.81881			9.882	3.102	13.943	14.779					19.0722	14.3567	18.3266	5.34879	16.0862	15.6564			1	0	1.55278	1.1135	0	0.158113		0	0			0.54845	0	0	0.470579	0		0	0	1.55199
	25.077	66.27			7.22088	12.6649	9.10191	7.13083	10.6924	4.33167			17.74	10.674	5.947	21.409					11.5268	7.08802	10.0607	3.86747	18.4748	16.7986			2	0.10892	1.68328	1.31853	0	0.129207		0	0			0.38709	0	0	0.797876	0		0	0	1.36414
	25.02	53.287			5.91359	7.56081	7.84138	5.63385	7.68034	2.14615			29.801	8.619	22.392	10.844					8.25626	12.1184	16.4807	12.7895	18.7386	6.88812			3	0.065329	1.92509	1.76047	0	0.125508		0	0			0.530364	0	0	0	0		0	0	1.34766
	31.992	22.666			5.68195	11.0141	13.7481	5.25238	6.85114	2.78619			26	2.519	25.469	8.88					13.4113	10.9072	15.1921	10.6983	21.0864	3.60741			4	0.183782	2.34186	1.48538	0	0.196241		0	0			0.60953	0	0	0.087701	0		0.028808	0	1.64939
	28.515	12.109			6.33014	6.34594	9.1998	6.7796	8.00382	2.1464			19.076	1.98	2.8	14.752					17.1385	7.08691	25.9732	11.1156	44.73	9.80098			5	0.06845	2.06716	1.6221	0	0.32443		0	0			1.16437	0	0	0.090569	0		0	0	1.63699
	30.016	33.879			5.0552	4.85814	4.23678	4.07758	8.34207	2.49826			31.324	1.255	9.841	11.329					9.81695	13.301	10.1284	10.9523	21.4964	4.58937			6	0.131615	2.16165	1.83476	0	0.110237		0	0			1.14026	0	0	0.343528	0		0	0	1.21346
	27.604	47.629			4.63878	7.36414	6.15187	4.54754	8.31262	3.72696			3.899	1.803	37.267	12.327					16.7605	15.1479	7.86115	14.6825	20	6.49082			7	0.394671	2.73657	1.44142	2.67895	0		0	0			1.49795	0	0	0.045596	0		0	0	1.24557
	44.542	48.9			6.37228	4.1806	8.09883	5.53822	4.23608	3.42896			0.156	7.969	35.202	8.028					9.3721	6.16293	11.9466	10.4653	11.6014	6.7794			8	0.312381	3.12525	1.61532	2.89163	0.100046		0	0			1.7122	0	0	0	0.046079		0.04951	0	1.46694
	36.19	20.157			14.1622	5.73577	23.6585	10.8942	12.826	2.37188			4.882	6.976	32.972	8.482					9.14113	12.3172	11.3886	12.3352	21.1946	7.22862			9	0.21713	3.8841	2.65124	5.78159	0.097453		0	0			0.864188	0	0	0.23054	0		0	0	1.41043
	31.009	35.954			9.67721	3.95887	12.2291	5.32063	17.4618	2.65872			3.186	8.166	13.269	11.121					12.6895	13.4249	22.101	11.611	33.9229	8.86959			10	0.263256	3.79779	3.00262	5.09849	0.163114		0	0			1.00161	0	0	0.08501	0.04992		0	0	1.08325
	33.998	50.258			7.02431	7.88787	12.3882	10.8715	15.7653	2.98951			23.648	3.738	20.21	8.518					7.87937	9.70545	22.1821	17.7555	22.35	3.80869			11	0.314419	3.98756	2.56421	5.36638	0.196883		0	0			0.791787	0	0	0	0.096624		0	0	1.45551
		79.992			9.67599	4.62884	2.44389	7.58811	20.8969	2.18925			15.415	14.213	31.423	11.067					8.44385	10.8177	21.289	8.16954	34.8651	6.44388			12	0.291256	3.32526	2.85211	4.82139	0.231078		0	0			0.500368	0	0	0	0		0	0	0.931003
					8.1896	6.48355	3.7833	3.59565	14.2315	2.93804			0.794	21.474	62.164						14.0426	21.9816	39.4779			3.61294			13	0.048892	4.13655	3.13935	5.75564	0.033021		0	0			0.92356	0	0	0.886612	0		0	0	1.06985
	52.94	47.015			12.7301	7.41964	5.2221	2.55575	22.496	5.06917			1.8									24.1554	23.3742						14	0.436234	3.90771	2.8493	8.58313	0.331415		0	0			0.613642	0	0	1.05099	0		0.073338	0	1.19974
	14.534	49.13			5.43489	10.6528	6.75434	1.97381	20.3385	3.87436												22.7034							15	0.879533	3.62706	3.35139	9.34797	0.295671		0	0			0.632641	0	0.026271	0.86703	0.024971		0.12582	0	1.26973
	40.588	41.507			7.9826	6.50294	8.57874	3.10294	21.8305	4.54322		Šídák's multiple comparisons test	Predicted (LS) Mean diff.	95.00% CI of diff.	Below threshold?	Summary	Adjusted P Value												16	2.18915	4.19306	3.41315	8.52042	0.080873		0	0			0.723744	0	0	0.954137	0.02638		0.099416	0	0.854053
	34.675	78.757			6.73035	6.21992	5.62484	5.84287	12.7424	2.68435																			17	1.21928	4.8877	1.16971	6.67487	0.136373		0	0			0.911071	0	0	1.11077	0.247107		0	0	1.02094
	55.408	64.628			6.89522	8.94243	4.09623	5.78952	10.6688	2.55164		DMSO:DMSO vs. DMSO:Apilimod	-10.67	-21.17 to -0.1657	Yes	*	0.0451				9.59279	12.4802	27.7639	8.81668	30.8673	4.39093			18	2.54341	3.72041	1.55257	5.79293	0.044282		0	0			0.708471	0	0	1.54179	0.169831		0.106532	0	0.648781
	21.877	33.844			8.57147	5.297		2.35083	15.2408	2.68873		DMSO:DMSO vs. SBI:DMSO	6.286	-4.217 to 16.79	No	ns	0.4219				6.76531	8.40885	46.4056	4.98156	23.0747	5.81185			19	1.77299	6.64971	10.7625	11.2003	0.436117		0	0			1.1012	0	0	1.75424	0.26906		0.690225	0	1.10922
	54.628	46.322			8.36302	7.68681		3.66783	9.84497	3.09569		DMSO:Apilimod vs. SBI:Apilimod	12.27	1.358 to 23.19	Yes	*	0.0217				7.34197	6.32938	11.2781	6.66038	39.2585	7.40607			20	1.36959	6.52622	12.5213	11.8505	0.67245		0	0			1.08989	0	0	2.98144	0.796605		0.913784	0	1.00354
					7.61695	9.04845						SBI:DMSO vs. SBI:Apilimod	-4.68	-15.60 to 6.236	No	ns	0.7203				5.68445	5.78375	4.48245	7.3041	6.96903	8.09072			21	1.72659	6.66643	12.4565	12.1369	0.893019		0	0			1.08773	0	0	4.29257	0.505197		0.710193	0	1.521
						6.06909															4.61966	7.14993	21.54	9.47546	18.1589	4.58389			22	2.55865	6.52591	13.0675	12.1575	0.858348		0.182325	0			1.09859	0.028286	0	4.63116	1.86303		0.530624	0	1.61814
	Unpaired t test					6.43443															4.96409	8.50591	8.30499	7.75037	11.664	2.75344			23	2.81261	6.76296	12.1299	12.0187	0.859887		0	0			0.815832	0.111727	0.301389	6.48765	1.78986		1.04223	0	1.60348
	P value	0.0212				9.4377															5.24551	9.92279	31.1966	7.04329	17.7425	7.25944			24	2.7121	6.21138	12.0809	12.7657	0.570196		0	0			1.69239	0.141559	0.106335	6.25288	1.19773		0.960034	0	1.06064
	P value summary	*																			6.61921	5.93571	30.2392	7.62508	4.06808	6.83163			25	2.42786	6.41805	13.2411	13.4388	1.27764		0	0			2.30933	0.030425	0.483238	9.36107	1.25913		1.70447	0.038822	1.50981
	Significantly different (P < 0.05)?	Yes																			5.30547	7.09284	8.71917	11.5111	3.19897	3.51208			26	2.95538	6.68248	12.5888	13.3362	1.98848		0	0			3.54217	0.213585	0.496669	10.2365	2.11133		0.941516	0	1.14311
	One- or two-tailed P value?	Two-tailed		Šídák's multiple comparisons test	Predicted (LS) mean diff.	95.00% CI of diff.	Below threshold?	Summary	Adjusted P Value												6.43935	6.4507	7.01223	8.74874		2.04066			27	3.22596	5.91315	13.1388	13.6445	1.89773		0	0			2.45281	0.243054	0.360685	10.2067	1.91637		0.895029	0.899258	1.34966
	t, df	t=2.413, df=35																			7.81886	10.8284	41.996	5.84664		6.30873			28	3.23903	6.36944	13.6464	13.0291	1.34555		0	0.291507			3.64207	0.299474	1.16615	10.389	1.58631		0.826669	0.752927	1.1311
				Control:Control vs. Control:SBI	0.41	-2.242 to 3.062	No	ns	0.997												5.01506		41.2977	7.68172		10.8944			29	4.11495	6.29925	12.8552	13.1251	1.61124		0	0			5.37918	0.367415	1.51276	13.877	3.01182		0.196174	0.674606	0.885422
				VPS:Control vs. VPS:SBI	3.232	0.3479 to 6.115	Yes	*	0.0205												4.28069					13.6994			30	3.91085	6.2808	14.2934	13.2211	1.71166		0	0			4.4279	0.402034	1.50172	14.9009	2.03933		1.42148	0.177034	1.13696
				YM:Control vs. YM:SBI	9.77	6.963 to 12.58	Yes	****	<0.0001												10.2153								31	3.69121	6.60616	15.1369	13.5977	1.65777		0	0			4.03448	0.787692	1.62487	14.4979	2.54444		1.51998	0.249136	1.92576
				Control:Control vs. VPS:Control	-0.9772	-3.828 to 1.874	No	ns	0.9028												6.60217								32	4.1792	6.87304	13.4749	14.8187	2.14384		0	0			4.57241	0.952856	1.69843	15.5302	3.37279		1.60122	0.901462	1.82844
				Control:Control vs. YM:Control	-5.154	-7.928 to -2.381	Yes	****	<0.0001												8.07528								33	4.00015	6.52823	13.5508	14.9707	1.64235		0	0			3.31968	1.31367	1.93106	16.2812	3.63881		0.919516	1.44125	2.17349
																													34	6.47036	6.65997	14.8272	15.9699	2.88589		0	0			4.06294	1.21812	2.29391	15.6366	2.7268		1.41255	2.21297	1.81997
																				Šídák's multiple comparisons test	Predicted (LS) mean diff.	95.00% CI of diff.	Below threshold?	Summary	Adjusted P Value				35	6.24859	6.69164	14.0678	15.8621	2.90372		0	0			2.69767	2.09297	1.96021	16.4352	3.19419		1.46597	1.76729	1.5351
Figure 5c		F/Fmax mean traces											Slope																36	6.19359	7.0632	16.4342	16.33	1.96057		0	0.087722			2.94982	2.32097	2.18107	17.1191	3.65997		1.43097	2.35122	1.37573
		Time (s)	Control			VPS34-IN1			YM201636				Control	VPS34-IN1	YM201636					Control:Control vs. Control:SBI	-2.121	-7.232 to 2.990	No	ns	0.8091				37	6.19543	6.54577	15.8982	16.3502	3.13877		0	0			2.7574	2.00745	2.56693	17.0941	3.02555		1.21577	2.4413	1.24697
		X	Mean	s.e.m	N	Mean	s.e.m	N	Mean	s.e.m	N		235.6	78.13	89.26					YM:Control vs. YM:SBI	11.31	5.958 to 16.67	Yes	****	<0.0001				38	6.68604	7.93093	18.7171	16.5837	2.64533		0	0			3.31729	2.05532	3.44022	18.7715	4.14631		1.47166	1.78032	1.38295
		0	0.216437	2.81527	34	0	5.50088	25	0	5.35656	27		120.1	25.96	42.12					VPS + YM:Control vs. VPS + YM:SBI	13.85	8.296 to 19.40	Yes	****	<0.0001				39	6.67457	9.09598	20.9947	17.0059	2.80655		0	0			2.94787	2.01742	2.7078	17.3102	3.11203		1.39791	1.54739	1.68933
		5	0	2.81718	34	1.25314	5.52695	25	1.07095	5.41832	27		68.67	116.6	40.95					Control:Control vs. YM:Control	-11.58	-16.69 to -6.466	Yes	****	<0.0001				40	6.45417	8.94317	20.197	18.0157	3.17138		0	0			5.8293	2.4901	4.29677	18.8296	4.46475		1.0544	2.62092	1.94718
		10	1.15195	2.90776	34	2.1746	5.41545	25	2.52433	5.61385	27		110.1	168.3	42.51					Control:SBI vs. VPS + YM:Control	-9.771	-15.32 to -4.218	Yes	****	<0.0001				41	7.12776	9.56675	21.1739	17.1321	3.77856		0	0.08645			6.39049	2.90542	4.22575	21.1582	3.44131		1.25157	2.68398	2.44121
		15	0.987951	2.86581	34	3.85769	5.59633	25	2.3459	5.41417	27		27.67	47.52	64.18														42	8.17066	10.0486	21.1884	17.4457	4.52664		0	0			6.84528	3.7136	4.36791	21.8528	4.50057		1.6085	2.22063	2.46175
		20	1.73483	2.92969	34	5.35589	5.6988	25	2.53838	5.33243	27		302.7	180.7	31.57														43	8.3306	10.8519	22.6935	17.6706	3.42952		0	0			7.87087	4.10008	4.79128	24.1371	3.87512		2.0125	2.7225	2.34718
		25	2.77491	2.9985	34	6.84967	5.93223	25	4.50203	5.59585	27		193.6	86.07	49.4														44	7.45403	10.9944	23.5257	19.7059	3.46418		0.695388	0			9.4824	3.33268	5.20114	23.2196	3.91523		2.26223	2.8666	2.99987
		30	3.20445	3.00597	34	7.96906	5.94506	25	5.39473	5.70892	27		83.66	70.22	476.3*														45	9.20794	11.861	24.2076	18.9344	3.59714		0	0			10.7663	3.66402	3.82735	19.9152	4.2101		2.48475	1.50247	2.94222
		35	3.53435	2.98181	34	8.32641	5.80409	25	6.04076	5.69488	27		72.09	137.4	339.9*														46	8.90835	10.49	24.5946	20.2088	3.78908		0.454441	0			11.2757	3.87433	4.40577	25.7504	3.28614		3.12827	0.879458	2.64944
		40	4.40343	3.05713	34	9.63832	5.9601	25	6.23089	5.60467	27		516.7*	79.64	205.8*														47	9.63694	10.7119	26.0901	20.7243	3.17054		0.088797	0			12.0049	3.84018	4.72534	20.1175	4.61609		3.2058	2.86596	3.15291
		45	6.17227	3.18744	34	10.1108	5.94586	25	7.52205	5.74529	27		197.1	50.32	79.05														48	8.7121	10.4205	24.9142	18.9592	2.56586		1.11063	0			12.5513	2.52246	4.60871	24.4298	4.88468		2.75911	3.12027	2.59843
		50	6.0658	3.15868	34	10.3564	5.82314	25	9.04853	5.80561	27		61.89	52.21	90.88														49	9.49155	11.1896	24.7709	19.0973	4.46241		0.161092	0			11.5706	3.19212	5.33381	22.9407	3.83976		4.14129	2.4898	2.76903
		55	5.8624	3.18998	34	11.6356	5.91859	25	7.80149	5.29732	27		74.73	31.97	51.46														50	10.6156	11.0039	22.2401	20.2706	4.28891		1.8315	0			10.9348	3.09323	5.17101	22.2426	5.74094		6.28575	2.46509	2.14839
		60	5.70078	3.11053	34	12.5814	6.07882	25	8.2003	5.27265	27		55.02	93.94	57.2														51	11.4679	10.1096	22.5386	22.7485	5.52056		2.08283	0			12.3058	4.00402	4.92079	22.3705	4.59685		5.71349	2.36676	2.44046
		65	5.7688	3.15359	34	13.2846	6.20014	25	10.9067	5.56524	27		72.88	101.3	49.02														52	10.9528	10.6254	22.8606	21.6301	5.10623		2.29265	0			10.5522	3.77367	5.06491	23.1608	6.94188		6.67176	1.76718	3.4738
		70	6.47357	3.13468	34	13.855	6.29098	25	11.057	5.50384	27		47.92	188.2	58.05														53	10.8455	9.91918	22.3714	23.5899	5.06693		1.28418	0			12.0763	4.22253	4.47605	22.5004	7.41358		6.66322	1.27398	3.05933
		75	7.14195	3.20508	34	14.5047	6.3732	25	12.5538	5.69055	27		69.42	46.06	37.43														54	11.5899	11.1806	21.5555	23.5236	4.7614		1.71216	0			11.9756	4.17158	5.221	24.0046	6.85891		4.93859	1.93648	3.05451
		80	7.72817	3.23003	34	15.3253	6.42093	25	13.8457	5.74619	27		88.88	115.8	104.4														55	12.3437	9.64784	21.6922	22.3007	4.09493		2.00428	0			11.3092	3.50174	4.82611	26.3583	6.63515		4.99011	2.50147	2.98153
		85	8.1067	3.21573	34	15.1733	6.37862	25	12.6001	5.52167	27		43.62	94.94	77.73														56	11.7274	9.50855	21.6664	23.3538	4.84597		0.854926	0			12.5005	3.61103	4.84225	26.5071	9.23662		6.84732	4.11735	2.76126
		90	9.66689	3.31171	34	16.3063	6.41933	25	14.2177	5.44118	27		86.97	100.4	54.71														57	12.3414	10.7732	23.3474	23.1577	5.82155		2.65242	0			11.7727	4.41478	4.84738	27.9137	7.94718		5.5508	3.63952	3.49842
		95	9.98328	3.36797	34	16.8086	6.45302	25	14.2405	5.43344	27		45.38	337.7*	66.16														58	12.9925	10.4654	24.2062	23.3229	5.44313		1.33983	0			14.3798	4.19789	5.36184	23.6614	7.72099		5.33369	4.40355	3.08902
		100	10.5419	3.39403	34	17.4528	6.4851	25	13.9829	5.51752	27		70.97		67.01														59	13.0534	10.5729	23.5086	22.9059	6.29288		1.36077	0			14.7029	3.87716	5.54908	22.6273	6.15738		8.59814	3.93911	2.62077
		105	12.5905	3.50511	34	18.1364	6.51177	25	16.868	5.59873	27		481.9*		87.41														60	14.6116	11.8625	26.4654	25.808	6.84957		1.18359	0			14.1938	4.83137	4.89128	30.2078	7.72418		8.05133	2.56345	3.31652
		110	11.1834	3.34683	34	17.0932	6.26131	25	14.6384	5.23322	27		288		219.3*														61	15.1384	11.4409	25.8231	27.5132	5.62147		0.156171	0			14.069	5.27529	5.04106	24.8604	6.05391		5.43076	3.06446	2.75624
		115	12.0494	3.50781	34	18.5788	6.33951	25	17.0247	5.32721	27		464*																62	14.773	11.5123	27.376	27.9403	6.09288		0.578746	0			17.1058	4.9356	5.93141	25.8074	5.27076		5.5536	2.90687	3.49141
		120	12.8669	3.61174	34	20.918	6.59018	25	21.0865	5.63276	27		109																63	15.8127	10.7369	28.276	29.6932	6.50672		0	0			18.5788	5.46333	4.42399	26.8939	6.671		7.40158	3.47859	1.99159
		125	13.8173	3.60808	34	23.531	6.77127	25	21.4428	5.61187	27		127.9																64	17.136	11.6784	28.6467	30.736	7.48777		1.72655	0			14.5781	4.78266	5.84488	27.4047	5.8696		7.03962	4.51547	2.56216
		130	14.1078	3.53768	34	25.0292	6.97742	25	23.075	5.72711	27		821.4*																65	17.0071	11.6845	27.8313	30.1038	7.5632		2.40657	0			14.6472	5.2989	4.90602	27.5951	5.88284		6.35751	7.6698	2.3772
		135	14.2434	3.56454	34	25.9561	7.04038	25	22.7179	5.51626	27		142.4																66	17.1605	11.4723	26.9078	30.6394	9.46312		1.70448	0			14.7053	4.71295	4.22157	27.3211	6.42862		5.89152	6.90479	2.86522
		140	14.1455	3.57042	34	27.601	7.10115	25	23.3234	5.40085	27		296.3																67	16.9455	12.9228	27.9955	31.9854	9.47294		0.60686	0			14.2642	5.5628	3.66196	23.4857	5.20216		5.45271	8.00733	2.62916
		145	14.7144	3.65273	34	29.0838	7.40095	25	25.7009	5.56668	27		213.9																68	17.604	12.5363	27.0169	31.8598	8.11297		0.621982	0			14.1747	4.97814	3.86041	22.3636	5.66148		6.524	8.2475	2.20323
		150	15.9852	3.7778	34	30.3941	7.37046	25	27.1261	5.59531	27		189.8																69	14.1229	12.9891	27.066	33.0241	7.15397		3.9305	0			15.7383	5.48266	4.3544	25.2626	4.69665		7.3792	8.24596	3.21782
		155	15.828	3.63684	34	31.051	7.348	25	27.6577	5.47773	27		80.95																70	16.093	12.382	28.2873	34.592	9.15395		1.23273	0			17.2884	5.325	4.70774	24.2854	3.63909		7.08181	7.1676	2.51087
		160	17.4265	3.8188	34	32.5675	7.22327	25	29.4594	5.53499	27		235.5																71	16.7208	13.0953	27.9776	32.7183	7.9172		1.01909	0			15.2724	6.05215	6.11768	22.2639	4.2669		8.01428	9.11002	3.34249
		165	17.6183	3.60681	34	33.6123	7.15268	25	30.4281	5.3562	27																		72	16.4239	12.5347	28.4831	31.6254	7.70357		1.61899	0			15.2349	6.52189	5.29312	24.3874	3.09939		8.23913	8.34056	4.51956
		170	19.7306	3.52751	34	35.6154	7.23771	25	34.9748	5.88969	27																		73	17.0019	13.1534	30.7564	30.5355	8.69262		1.36455	0			13.9791	4.62835	4.85463	25.1163	6.42485		8.32136	9.20802	5.19772
		175	20.9132	3.60856	34	36.8026	7.13343	25	34.9737	5.59855	27		Dunnett's multiple comparisons test	Mean diff.	95.00% CI of diff.	Below threshold?	Summary	Adjusted P Value											74	16.8698	12.7193	30.2655	32.1998	7.25983		0.322448	0			13.977	6.10582	3.46017	21.1712	4.67715		7.72335	7.50188	5.36956
		180	21.2228	3.31235	34	38.3509	7.10877	25	37.9995	5.79625	27		Control vs. VPS34-IN1	33.81	-5.897 to 73.51	No	ns	0.1061											75	17.6717	12.0823	29.9898	33.1156	10.8772		0.518303	0			16.2445	6.16254	5.18065	24.2749	4.28702		8.07062	7.79823	5.18736
		185	22.5222	3.21557	34	39.3279	6.97922	25	35.6986	5.08972	27		Control vs. YM201636	65.07	25.36 to 104.8	Yes	***	0.0008											76	18.2533	11.6799	29.9568	33.1645	9.0308		0.769051	0			15.6036	4.63314	3.64339	22.5329	8.52174		6.15892	7.40464	5.99075
		190	23.8173	3.3222	34	41.3469	7.03878	25	38.9662	5.27175	27																		77	19.9088	12.8696	30.3622	34.3111	9.94269		0.725112	0			16.9462	5.26864	4.31701	25.3693	6.80128		7.49786	7.72583	5.5948
		195	24.3765	3.3605	34	43.7307	7.02775	25	39.9216	5.098	27																		78	20.6768	12.9985	32.5552	35.1232	8.85778		1.33143	0			15.832	5.77538	4.29024	22.0425	7.04559		9.65003	6.61038	5.26253
		200	25.657	3.50685	34	44.9425	7.05041	25	43.7111	5.23268	27																		79	21.1385	13.4741	33.0523	35.926	8.78634		1.19397	0			15.4809	5.21289	4.75331	25.2798	7.45505		8.08592	7.90658	7.68384
		205	27.1306	3.42517	34	46.2422	6.95756	25	40.8636	4.72079	27																		80	20.3459	13.4553	31.9555	37.0011	8.95857		1.8315	0			14.172	5.26883	5.85542	27.3585	7.20267		8.63988	6.29573	8.23907
		210	27.8465	3.51273	34	48.7455	6.95836	25	46.0109	4.96368	27																		81	22.0991	13.9531	32.0176	36.4898	10.1237		0.557531	0			17.2065	6.43926	6.02535	24.3241	8.56737		7.03628	6.69606	7.50945
		215	25.4795	3.75619	34	49.7961	6.95937	25	49.3473	5.10286	27																		82	21.1774	13.239	32.1684	37.3447	9.91186		0.077292	0			18.0971	6.52646	4.59402	24.9535	8.46059		7.68472	7.67157	8.13513
		220	29.8167	3.34429	34	51.6169	6.81238	25	50.1849	5.05029	27																		83	22.2584	14.4552	31.1332	36.3264	9.27194		0	0			17.7899	6.42311	5.64113	23.4697	7.68729		6.65545	6.24007	7.31165
		225	33.542	3.51559	34	52.846	6.64794	25	52.7105	5.0854	27																		84	22.7234	14.8962	33.2259	37.6865	9.72538		0	0			17.9068	7.22166	5.36223	22.5318	9.52259		6.65819	6.67901	6.45914
		230	34.1511	3.3373	34	54.3562	6.72635	25	51.8301	4.8146	27																		85	21.5837	15.4155	33.7292	37.1683	10.2549		0	0			16.8802	8.09565	5.4081	23.9894	8.80835		7.21204	4.74711	7.25243
		235	33.1826	3.64272	34	55.7303	6.7081	25	56.3985	4.9572	27																		86	20.9685	15.2466	34.2836	37.9142	10.1776		0.714171	0			16.2011	8.43281	5.22591	21.5083	10.6401		5.31534	5.5856	6.30351
		240	33.3615	3.6815	34	57.7753	6.85328	25	55.9205	4.84107	27																		87	23.9647	15.9283	34.0755	39.0345	10.8814		0.076303	0			16.6403	8.08694	5.41918	24.4679	8.67928		6.92817	5.67433	7.05402
		245	35.6633	3.49891	34	58.708	6.81839	25	57.8335	5.19613	27																		88	23.9027	16.5519	35.8384	38.7323	10.1565		0.443062	0			17.0681	8.39697	3.49846	22.653	6.56094		8.00346	6.14612	5.48028
		250	37.316	3.53736	34	60.3869	6.77628	25	61.9479	5.2217	27																		89	22.8617	16.0398	36.1109	40.1231	11.2166		0	0			16.9992	9.26135	5.13083	23.0314	6.88175		9.96287	6.56112	6.57437
		255	39.2865	3.55628	34	61.7337	6.83243	25	60.8761	5.11061	27																		90	26.214	15.3185	35.6117	41.3022	8.59237		0.153526	0			16.2159	8.20601	5.19431	23.4967	11.3763		6.81458	6.52058	6.44803
		260	39.6733	3.80958	34	62.5731	6.76866	25	62.8685	5.26113	27																		91	24.6564	15.6193	37.4502	40.0494	10.2382		0.20272	0.073217			18.8235	7.69932	5.17033	24.7113	11.0168		6.17794	7.7905	6.42018
		265	40.6141	3.83183	34	64.3555	6.98504	25	62.9848	5.367	27																		92	26.3691	15.9923	37.3219	40.391	10.281		0.612494	0.194719			15.0998	7.83388	5.34241	21.6767	11.3838		6.0723	8.40303	6.62711
		270	41.1579	3.84931	34	65.3451	7.03657	25	64.8068	5.3508	27																		93	24.5034	16.0089	37.6642	39.6876	10.6164		1.43873	1.55029			15.9407	6.79519	3.62675	24.5396	10.1707		6.27351	6.32909	6.18589
		275	42.7872	3.45108	34	65.4843	6.97441	25	68.1293	5.54147	27																		94	23.1172	16.3031	37.8853	41.5223	10.5578		0	0			14.8293	7.48917	4.69758	29.1196	8.19167		5.94304	8.21598	7.42999
		280	43.0152	3.76365	34	67.3449	7.15489	25	68.4712	5.47989	27																		95	21.4896	16.969	39.6425	40.3993	11.4949		0.293496	0			13.6311	7.60047	5.11946	23.3636	8.45047		7.48275	7.25765	6.18443
		285	43.6736	4.00059	34	67.9084	7.00709	25	68.7128	5.54633	27																		96	24.3947	16.6766	39.0028	40.4691	12.7154		0.618806	0			14.0889	7.2045	3.90725	29.2259	8.48653		7.88696	7.96551	5.10638
		290	46.2634	3.87314	34	69.2824	7.07227	25	72.6672	5.37618	27																		97	26.1733	16.544	37.3794	41.0708	11.4803		0.488277	0			15.3106	8.00005	5.9052	25.3312	11.6619		7.99896	4.31755	6.08584
		295	46.2166	3.9081	34	69.2562	6.87554	25	72.3124	5.34053	27																		98	25.4729	16.4526	38.8323	45.0313	12.336		0.073271	0.283007			12.839	7.42894	5.65123	28.016	7.26884		6.52986	7.59191	6.33433
		300	46.2769	3.73632	34	70.3996	6.82982	25	74.4706	5.32109	27																		99	28.0255	16.4174	38.5266	45.3542	11.8206		0.827564	0			13.9238	7.4008	4.42782	24.584	9.37717		6.74574	6.77119	7.33364
		305	47.4164	3.83421	34	70.173	6.67	25	77.2554	5.4383	27																		100	28.6439	15.5497	36.1726	43.8713	10.2852		0.14358	1.86186			14.5702	6.70517	5.39263	29.3219	6.32334		5.45707	5.52118	6.98575
		310	48.0136	3.91653	34	72.408	6.86752	25	81.4584	5.47359	27																		101	29.3222	17.0899	38.1057	46.3964	11.3227		0.295458	2.2626			12.7244	6.47588	5.98148	26.2032	7.47614		5.53818	3.8964	8.70987
		315	50.8235	4.02395	34	72.5273	6.92768	25	74.8775	5.71198	27																		102	30.1557	17.5282	36.7544	44.7513	12.1059		1.53106	0.882372			10.2596	8.18366	6.64006	27.4145	9.20463		7.23022	4.61141	6.96931
		320	51.6072	3.98279	34	73.7977	6.821	25	80.5135	5.37348	27																		103	29.0224	16.5381	35.8975	44.2927	12.2943		1.10516	0			10.5763	7.24278	9.3046	30.4825	7.57056		8.45037	4.88283	7.48864
		325	51.6427	4.13694	34	74.2302	6.84747	25	81.5291	5.40715	27																		104	31.0058	16.4429	35.7669	43.3708	13.8262		0.51868	1.6916			8.54883	7.47236	9.03208	28.0111	7.95634		6.43011	5.08249	7.37415
		330	50.9446	4.09673	34	74.2196	6.77828	25	77.7623	5.46153	27																		105	29.6961	16.6668	35.6568	43.9294	12.7648		0	0.894936			8.62519	6.71821	8.10524	31.7499	10.015		5.73959	5.77854	6.30451
		335	50.2692	4.01759	34	74.5465	6.80676	25	83.3693	5.45937	27																		106	29.8161	16.3734	34.4363	44.0413	12.3317		0.076476	0.614845			9.36567	6.81105	6.63106	27.9194	9.70901		7.49774	5.99051	7.54355
		340	51.3937	4.02395	34	76.1961	6.93611	25	83.554	5.22458	27																		107	28.4575	16.0039	32.733	44.1438	11.6813		0.960435	0.751158			8.79714	6.895	7.22244	30.3935	8.80657		8.04136	6.58471	5.6842
		345	52.4461	4.03333	34	77.142	6.89179	25	84.9957	5.34503	27																		108	28.9458	16.8785	31.8085	43.732	11.7884		0	0			11.0522	8.60354	5.41517	26.1283	11.8793		7.52024	5.61066	6.03713
		350	51.9975	4.07115	34	77.4932	6.86712	25	84.7058	5.43218	27																		109	29.4697	16.1557	31.7136	44.0535	12.5055		0.514107	0			10.0323	8.68885	7.2634	26.9016	8.59512		7.34244	6.10817	8.63746
		355	53.4315	3.94322	34	77.6861	7.06104	25	87.2073	5.07838	27																		110	28.3851	16.024	30.7376	43.1323	12.4797		1.58422	0			8.34488	6.9983	8.71696	23.3589	11.226		6.20252	4.61776	8.92913
		360	53.9747	3.99249	34	78.4744	6.973	25	83.3923	5.5656	27																		111	29.783	15.1547	31.4757	43.8761	12.5158		0	0			8.09974	7.05997	8.24087	24.6684	11.6921		6.51765	3.42249	10.2889
		365	56.8513	4.11056	34	78.4471	6.85469	25	86.6765	5.39905	27																		112	29.213	16.9869	30.5225	44.2518	14.6572		0.390831	0			8.96573	7.15257	6.13221	25.382	11.9942		5.87475	6.06988	9.21858
		370	56.3723	3.73235	34	78.6232	6.79874	25	86.2935	5.27607	27																		113	30.9356	18.0641	34.108	46.4821	19.2994		1.02552	0			10.6356	7.04911	4.35848	26.931	9.07423		7.91774	4.7939	10.2158
		375	58.7547	4.05605	34	79.4141	6.87153	25	92.3591	4.959	27																		114	31.5078	19.4219	36.5642	44.8539	15.3026		0	0			8.11114	8.32681	6.34018	23.9278	8.37353		7.29201	5.23795	9.83194
		380	59.6181	3.69739	34	79.6299	6.76385	25	91.438	5.4853	27																		115	32.3735	17.7915	34.3502	45.0316	16.3519		0	0			7.73142	8.43806	6.42844	19.6139	6.51042		7.51873	5.54413	8.94481
		385	59.3912	3.61634	34	79.9904	6.81117	25	92.1429	5.09242	27																		116	33.1483	20.3965	36.4502	44.706	14.8308		0.326138	0			9.58343	7.6785	7.34535	22.7107	7.22262		5.29792	4.54096	9.45632
		390	58.954	3.65369	34	80.2094	6.76705	25	91.6389	5.19055	27																		117	33.9173	18.275	35.2689	48.3277	16.3764		1.81127	0			4.99952	8.21943	5.87646	24.7999	9.40489		5.59975	4.97665	8.80556
		395	59.7432	3.67212	34	80.0853	6.7456	25	95.3345	5.22044	27																		118	33.0645	17.8211	35.5708	49.3071	18.0003		1.14942	0			7.22468	7.51612	7.30569	25.0905	9.28252		5.86439	7.62261	10.9374
		400	61.9292	3.68738	34	80.9255	6.70509	25	91.1331	5.25051	27																		119	33.6894	19.3703	37.011	47.9525	16.347		1.51974	1.13162			5.73692	7.53273	6.66136	23.4115	9.49429		7.02652	8.18593	8.54474
		405	62.5233	3.39721	34	80.7831	6.71812	25	91.069	5.50672	27																		120	32.7999	20.9371	37.1362	46.5185	18.4919		1.10016	1.59067			5.3008	8.50553	8.83569	24.1998	9.45578		6.77457	7.66135	9.66313
		410	62.8968	3.55437	34	81.1078	6.6333	25	91.7619	5.06127	27									Figure 5h
		415	62.8303	3.22892	34	79.6463	6.36879	25	92.3379	5.17524	27
		420	63.9419	3.29598	34	81.4419	6.39085	25	93.2126	5.05155	27
		425	66.5555	3.23623	34	81.6228	6.43256	25	89.6891	5.00293	27											Time (s)	DMSO														LLOME
		430	67.8065	2.96401	34	80.727	6.38544	25	90.5193	4.61528	27											0	0.6674	0.70008	0.717475	0.658156	0.670383	0.710964	0.748174	0.536623	0.612439	0.62431	0.6231	0.776443	0.864833	0.683069	0.789243	0.72021	0.679855	0.70949	0.723616	0.734544	0.797343	0.808403	0.859519	0.779113	0.833137	0.846514
		435	68.0015	2.93779	34	79.149	6.34854	25	89.8413	4.8056	27											5	0.6605	0.692401	0.710726	0.649662	0.655994	0.706733	0.7464	0.533078	0.63042	0.626517	0.627096	0.771217	0.863661	0.684816	0.795432	0.711798	0.674813	0.708253	0.71661	0.723128	0.799832	0.81509	0.860097	0.782449	0.837195	0.847747
		440	69.6209	2.83085	34	79.6343	6.31004	25	89.984	4.77013	27											10	0.655504	0.68538	0.712832	0.634997	0.650355	0.703282	0.74526	0.538354	0.633383	0.626903	0.623894	0.771034	0.86876	0.674168	0.793722	0.710445	0.671254	0.695518	0.723356	0.729629	0.803845	0.815217	0.861196	0.786669	0.839462	0.85596
		445	69.4906	2.91555	34	80.9933	6.36057	25	85.9012	4.9626	27											15	0.654555	0.684835	0.711806	0.642143	0.657214	0.70099	0.743408	0.538374	0.634954	0.62514	0.630148	0.769305	0.869093	0.668501	0.797101	0.716805	0.67241	0.696535	0.717421	0.74262	0.806389	0.817333	0.863517	0.789435	0.842131	0.849892
		450	70.8512	3.24958	34	82.1496	6.36859	25	90.6632	4.6007	27											20	0.652756	0.691483	0.709025	0.633547	0.661926	0.699202	0.727091	0.535731	0.628454	0.621112	0.630003	0.774599	0.866745	0.660761	0.800236	0.718182	0.670179	0.703908	0.721604	0.740186	0.810059	0.815131	0.867373	0.788492	0.848322	0.853251
		455	70.4659	2.9068	34	81.7216	6.36137	25	92.497	4.71125	27											25	0.655727	0.687758	0.705759	0.628525	0.647621	0.702778	0.715927	0.530659	0.610133	0.621695	0.636697	0.774846	0.863371	0.65963	0.801498	0.722174	0.668811	0.714031	0.71082	0.741664	0.809544	0.817145	0.870243	0.787527	0.838218	0.856921
		460	69.1703	2.77205	34	82.0136	6.35576	25	93.3962	4.72115	27											30	0.64898	0.686096	0.708458	0.633547	0.656583	0.706053	0.71063	0.543714	0.598623	0.616227	0.63499	0.777181	0.863098	0.653474	0.80787	0.727124	0.668308	0.703505	0.714164	0.741669	0.811735	0.820684	0.863706	0.794016	0.84408	0.855775
		465	71.6086	2.96385	34	81.3135	6.28437	25	93.5107	5.03354	27											35	0.650868	0.69475	0.705327	0.640918	0.648841	0.71502	0.725643	0.528871	0.577856	0.612701	0.638047	0.77756	0.863075	0.663853	0.806995	0.729749	0.66822	0.713579	0.721807	0.7267	0.810165	0.818797	0.867486	0.789444	0.850966	0.861163
		470	72.1419	3.10036	34	82.1965	6.23002	25	92.8851	5.27769	27											40	0.65592	0.686755	0.696201	0.638894	0.655741	0.703685	0.731455	0.524758	0.584999	0.607136	0.644516	0.774398	0.859341	0.668471	0.804898	0.729614	0.668932	0.713253	0.709575	0.727684	0.814526	0.81835	0.863195	0.791378	0.84982	0.860581
		475	74.264	3.05936	34	82.3629	6.25228	25	91.0193	5.18173	27											45	0.651624	0.68985	0.69855	0.636796	0.663567	0.704592	0.737803	0.529793	0.575217	0.60258	0.631802	0.775098	0.85888	0.659096	0.801091	0.737636	0.66629	0.708249	0.728364	0.729321	0.813814	0.819647	0.864095	0.793711	0.85121	0.860018
		480	75.6936	3.08081	34	82.8139	6.16264	25	90.8609	4.85619	27											50	0.653899	0.686039	0.710618	0.63917	0.654689	0.703937	0.726245	0.527107	0.575478	0.604701	0.638857	0.778027	0.857363	0.651718	0.804083	0.736745	0.656748	0.711972	0.715843	0.725301	0.815334	0.817678	0.869447	0.791151	0.848456	0.859231
		485	75.1696	3.05666	34	84.2408	6.23724	25	97.4445	4.82522	27											55	0.652503	0.697243	0.702708	0.649837	0.646989	0.707589	0.717949	0.53151	0.565993	0.599816	0.633413	0.781921	0.858125	0.647263	0.8073	0.740506	0.647095	0.715739	0.75491	0.73494	0.810942	0.814383	0.866283	0.786858	0.847176	0.860192
		490	73.0177	3.09559	34	82.6948	6.19774	25	89.3404	4.75788	27											60	0.65656	0.688732	0.710213	0.647064	0.659991	0.708572	0.717188	0.531787	0.548805	0.598834	0.637924	0.783927	0.856254	0.647483	0.802069	0.741632	0.641223	0.725191	0.721792	0.732096	0.808867	0.813244	0.866283	0.786382	0.84826	0.865163
		495	74.8264	3.07239	34	82.8382	6.20716	25	91.0919	4.90517	27											65	0.661409	0.681969	0.718474	0.640969	0.66058	0.709352	0.718121	0.536661	0.548299	0.596032	0.629513	0.779964	0.856224	0.654707	0.803086	0.741536	0.646693	0.724239	0.719852	0.741054	0.812512	0.809079	0.868614	0.793891	0.85283	0.868328
		500	76.5496	3.11482	34	83.1448	6.53985	25	92.5096	4.76202	27											70	0.660426	0.699622	0.712535	0.647438	0.656246	0.703585	0.709108	0.536711	0.556955	0.584169	0.638222	0.777642	0.85462	0.643527	0.807219	0.735517	0.647363	0.725984	0.707578	0.735122	0.812664	0.810351	0.867543	0.79031	0.851807	0.864998
		505	75.1002	2.92858	34	84.6436	6.62869	25	95.2909	4.78237	27											75	0.664546	0.686096	0.705542	0.640467	0.666218	0.70696	0.707752	0.543764	0.545147	0.576259	0.639852	0.774757	0.853938	0.643161	0.81182	0.733187	0.647536	0.730391	0.719143	0.728887	0.815914	0.817068	0.871399	0.788736	0.855037	0.864853
		510	76.0753	3.05872	34	84.1014	6.53323	25	92.1533	4.91723	27											80	0.657989	0.69283	0.708647	0.639493	0.659444	0.714743	0.705912	0.543389	0.546581	0.573321	0.642915	0.769809	0.851286	0.641475	0.81416	0.735147	0.650037	0.731628	0.702917	0.719137	0.810937	0.811795	0.868509	0.788796	0.856389	0.863804
		515	76.3262	2.97228	34	83.9267	6.57113	25	94.3545	4.73736	27											85	0.661053	0.698418	0.714721	0.648986	0.65591	0.714843	0.694513	0.542054	0.54955	0.572842	0.645723	0.774777	0.854927	0.635672	0.810252	0.733943	0.653734	0.73319	0.708374	0.707908	0.810897	0.810681	0.864569	0.785572	0.85305	0.86394
		520	76.023	3.09893	34	84.1323	6.45623	25	91.7212	4.62717	27											90	0.664993	0.700653	0.712805	0.650087	0.66971	0.70701	0.693398	0.539506	0.536945	0.570475	0.655047	0.773111	0.854101	0.65069	0.815117	0.733028	0.645295	0.719707	0.710472	0.700167	0.779437	0.776645	0.849487	0.763121	0.840047	0.848407
		525	76.5379	2.99166	34	84.1507	6.40028	25	95.4773	4.31531	27											95	0.668576	0.698304	0.716449	0.640467	0.658476	0.706909	0.695402	0.544403	0.546359	0.575794	0.651385	0.776304	0.851102	0.65286	0.809499	0.737929	0.647242	0.707516	0.712209	0.689008	0.7886	0.788825	0.852736	0.767984	0.847042	0.857736
		530	78.0232	2.93843	34	84.7748	6.49112	25	92.0635	4.5375	27											100	0.643238	0.674433	0.685024	0.620558	0.637775	0.696129	0.684257	0.500608	0.532255	0.514581	0.545138	0.786837	0.8366	0.58229	0.830772	0.775598	0.662619	0.702634	0.750684	0.73917	0.952705	0.975743	0.968975	0.941268	0.960441	0.970206
		535	76.4737	2.81368	34	84.8765	6.59439	25	90.5762	4.46566	27											105	0.709151	0.749656	0.785751	0.704673	0.681112	0.767537	0.724594	0.520987	0.549723	0.582537	0.576175	0.812208	0.864596	0.629724	0.86149	0.807152	0.700523	0.744619	0.777694	0.782817	0.980015	0.983112	0.977624	0.96941	0.961819	0.95975
		540	78.3218	2.97831	34	85.5799	6.51739	25	92.6992	4.25482	27											110	0.75692	0.787941	0.829027	0.74672	0.735305	0.818367	0.759309	0.551436	0.566819	0.637911	0.615695	0.832594	0.889853	0.678729	0.894306	0.862637	0.761153	0.813035	0.873706	0.84349	0.991923	0.994681	0.977055	0.983039	0.975602	0.973953
		545	78.6212	2.8693	34	86.1394	6.61565	25	92.9263	4.24653	27											115	0.804572	0.826226	0.865905	0.809603	0.797829	0.870759	0.798537	0.578566	0.595618	0.691663	0.644086	0.85633	0.910397	0.730585	0.931845	0.906157	0.809167	0.893424	0.857784	0.898179	0.990656	0.999909	0.978628	0.989103	0.984718	0.982253
		550	77.7481	2.77888	34	86.3369	6.60883	25	91.9302	4.17902	27											120	0.854576	0.870501	0.899706	0.882931	0.834729	0.904612	0.829984	0.598978	0.617675	0.730472	0.666269	0.868379	0.928671	0.779004	0.945728	0.939801	0.843887	0.935832	0.881566	0.932258	0.991151	0.998063	0.985155	0.989772	0.995272	0.980311
		555	76.4808	2.69672	34	86.7561	6.54506	25	91.6171	4.0501	27											125	0.899237	0.917011	0.919576	0.91993	0.876047	0.939952	0.853522	0.616237	0.637998	0.77563	0.688296	0.882566	0.941171	0.810313	0.963928	0.961382	0.876432	0.954573	0.892886	0.96027	1	0.997752	0.994467	0.995784	0.994918	0.984195
		560	75.5049	2.74249	34	86.6891	6.54787	25	91.9888	4.10177	27											130	0.933181	0.934262	0.930239	0.935543	0.90815	0.950254	0.877136	0.63108	0.644273	0.80984	0.706788	0.886315	0.950044	0.857965	0.969607	0.971138	0.908563	0.975246	0.909633	0.972576	0.997244	0.999375	0.998512	0.992851	0.992627	0.990573
		565	76.1326	2.75075	34	86.4992	6.36518	25	90.6243	4.25734	27											135	0.948335	0.963435	0.944656	0.949161	0.933353	0.968062	0.895369	0.665108	0.663214	0.842019	0.740322	0.890929	0.961268	0.886813	0.976874	0.976786	0.935233	0.976223	0.910907	0.985507	0.999425	0.995581	0.996012	1	0.993334	0.992263
		570	78.1748	2.79986	34	87.0144	6.25629	25	92.1978	4.07567	27											140	0.964494	0.960998	0.949272	0.945887	0.956621	1	0.920991	0.682806	0.671161	0.86273	0.762511	0.897259	0.972438	0.906081	0.98404	0.980513	0.948723	0.976227	0.924079	0.99772	0.999637	0.99431	1	0.994626	0.996661	0.984884
		575	80.8266	2.64031	34	87.9334	6.39145	25	93.0257	4.17307	27											145	0.970056	0.966529	0.989282	0.958528	0.964152	0.995416	0.960191	0.697294	0.696674	0.87214	0.798499	0.900383	0.984693	0.939963	0.98972	0.981982	0.957782	0.971808	0.902352	0.995407	0.996532	1	0.997726	0.992259	0.993395	0.988137
		580	78.9838	2.82306	34	88.4726	6.50897	25	84.6927	4.3488	27											150	0.973876	0.9953	0.969628	0.959803	0.978247	0.984106	0.980131	0.75247	0.707084	0.900471	0.818853	0.916471	0.992351	0.950052	0.991206	0.983941	0.958386	0.983343	0.917508	0.995104	0.99688	0.990363	0.993368	0.986418	0.993663	0.984011
		585	79.9907	2.86581	34	87.9541	6.54466	25	90.0878	4.12482	27											155	0.988567	0.981144	0.984099	0.974893	0.976438	0.999522	0.996038	0.781909	0.715256	0.91356	0.843659	0.940081	0.986015	0.951436	0.994158	0.982372	0.968056	0.994141	0.935138	1	0.991489	0.993669	0.994524	0.988155	0.996904	0.992544
		590	79.4664	2.97196	34	87.6041	6.43517	25	95.4004	3.89111	27											160	0.984387	0.975126	0.995626	0.9621	0.984811	0.981285	0.987525	0.80077	0.727894	0.939822	0.853673	0.936452	0.990672	0.971363	1	0.986224	0.980184	0.981992	0.94776	0.992175	0.995109	0.991955	0.995576	0.992439	0.994857	0.995398
		595	79.3922	2.70276	34	87.2744	6.32106	25	89.2183	4.57243	27											165	0.983155	0.984354	1	0.967323	0.971726	0.989597	0.989857	0.812385	0.747475	0.94842	0.873395	0.950702	0.990712	0.975053	0.993792	0.984303	0.981435	0.99253	0.969762	0.996013	0.994775	0.994376	0.998674	0.990779	0.997612	0.988903
		600	81.4878	2.67909	34	87.4036	6.30241	25	87.3326	4.7478	27											170	0.991108	0.980686	0.984342	0.957928	0.97627	0.983124	0.994493	0.815927	0.782683	0.966841	0.890108	0.960378	0.993539	0.986124	0.998535	1	0.992234	0.991911	0.999464	0.995318	0.996007	0.995195	0.994496	0.993829	0.996941	0.992379
		605	81.4476	2.6918	34	88.8218	6.40128	25	84.8131	4.87222	27											175	1	0.975355	0.980373	0.970746	0.960702	0.994685	0.97781	0.84012	0.816969	0.97331	0.899408	0.973114	0.997325	0.976576	0.997272	0.987302	0.991506	1	0.987522	0.980284	0.993382	0.993709	0.999507	0.986783	0.993468	1
		610	79.8294	2.65827	34	88.7456	6.37802	25	91.1884	4.16965	27											180	0.993652	0.977075	0.973435	0.95603	0.971726	0.980253	0.969104	0.859982	0.835015	0.974081	0.92296	0.973	0.999456	0.987545	0.994626	0.990875	0.991003	0.99052	0.992835	0.987703	0.989803	0.991579	0.997025	0.983257	0.997063	0.995631
		615	79.3906	2.46583	34	88.5085	6.39647	25	95.9357	4.05712	27											185	0.979897	0.980628	0.985772	0.956506	0.970758	0.994106	0.971936	0.865281	0.843364	0.973781	0.930667	0.964663	1	0.997936	0.997394	0.994564	1	0.988119	0.98981	0.983217	0.99	0.990867	0.9901	0.978793	0.992469	0.996524
		620	79.169	2.47679	34	89.0789	6.39225	25	93.0516	3.99248	27											190	0.978812	0.979711	0.98804	0.977041	0.976817	0.976978	0.979637	0.892174	0.856413	0.976043	0.93583	0.971252	0.998652	0.990262	0.991471	0.994207	0.998253	0.975954	1	0.983627	0.991272	0.988736	0.990195	0.9814	0.990604	0.993136
		625	81.0692	2.53638	34	87.9454	6.1482	25	94.9888	3.43918	27											195	0.985889	0.981631	0.99128	0.972171	0.968233	0.958918	0.985003	0.91751	0.895511	0.98448	0.936028	0.987163	0.986933	0.96931	0.994402	0.990914	0.984096	0.970213	0.992488	0.970566	0.988238	0.993806	0.992393	0.979659	0.995771	0.991748
		630	82.3106	2.40385	34	87.7106	6.06257	25	89.764	3.91848	27											200	0.983524	0.986474	0.989876	0.97699	0.980646	0.966223	1	0.930221	0.913916	0.991899	0.943013	0.995147	0.982583	0.976008	0.993344	0.989749	0.982813	0.972414	0.988608	0.96373	0.993003	0.989784	0.994657	0.978493	0.992249	0.999359
		635	80.0431	2.39273	34	88.08	6.09225	25	90.3553	3.95071	27											205	0.972257	0.988796	0.996274	0.970321	0.989944	0.963024	0.990702	0.940261	0.926384	0.989284	0.950647	0.997513	0.979432	0.988488	0.993689	0.982892	0.976099	0.972618	0.992372	0.970459	0.990767	0.992687	0.987893	0.97649	0.988995	0.989563
		640	79.4218	2.35999	34	88.5811	6.1077	25	91.2775	3.74905	27											210	0.979318	0.991059	0.9848	1	0.97059	0.971134	0.981369	0.938379	0.975189	0.987367	0.980797	1	0.972409	1	0.986035	0.979468	0.975178	0.971572	0.994948	0.969741	0.985684	0.990602	0.984416	0.976408	0.996856	0.996349
		645	80.4328	2.39241	34	89.1099	6.07681	25	89.2968	3.80451	27											215	0.978648	0.973493	0.995302	0.956329	0.990786	0.978867	0.973776	0.952687	1	0.995458	0.981201	0.991278	0.981273	0.990757	0.98402	0.979203	0.970028	0.967906	0.97933	0.972953	0.982478	0.985512	0.981707	0.977558	0.995442	0.981108
		650	81.7675	2.48378	34	89.8114	6.06979	25	88.1988	4.00671	27											220	0.965237	1	0.987743	0.976242	1	0.957432	0.964658	1	0.994065	1	1	0.996996	0.985869	0.987699	0.981048	0.97643	0.967488	0.966278	0.939307	0.977113	0.986774	0.984831	0.982123	0.980371	1	0.987641
		655	80.6942	2.68592	34	90.7301	6.21939	25	92.483	3.60627	27
		660	82.4236	2.43357	34	90.9737	5.99319	25	90.9929	3.69918	27
		665	82.3431	2.16723	34	90.7245	5.94406	25	94.1476	3.36644	27
		670	80.9284	2.6678	34	90.4736	5.922	25	91.4999	3.83097	27
		675	81.6758	2.00228	34	91.0509	5.66511	25	92.9681	3.66857	27
		680	79.9697	2.4957	34	89.7438	5.72287	25	93.1195	3.38498	27
		685	82.0465	2.11765	34	90.1858	5.52454	25	90.5905	3.69107	27
		690	84.6156	1.8216	34	90.4792	5.59332	25	89.2903	4.18982	27
		695	85.9225	1.73436	34	90.4487	5.49045	25	91.5055	3.8533	27
		700	85.6974	1.78473	34	92.0177	5.63303	25	90.9441	3.78668	27
		705	86.407	1.72737	34	91.6439	5.50429	25	91.8586	3.54559	27
		710	86.9	1.88739	34	90.9256	5.54479	25	93.6265	3.23176	27
		715	87.2993	1.91536	34	91.9872	5.50148	25	92.9497	3.41631	27
		720	86.4679	1.78871	34	91.0846	5.54379	25	95.3845	3.30702	27
		725	85.362	1.83336	34	90.2724	5.38336	25	94.2623	3.47015	27
		730	87.6958	1.83495	34	90.6757	5.21852	25	93.806	3.62139	27
		735	86.6372	1.61311	34	89.0849	5.11665	25	93.0413	3.52128	27
		740	88.1204	1.66952	34	89.3646	5.02541	25	91.8011	3.75427	27
		745	88.7826	1.62836	34	91.6718	5.22073	25	92.8233	3.7242	27
		750	90.8651	1.8661	34	91.613	5.25101	25	90.421	4.06252	27
		755	89.9857	1.79458	34	91.518	5.25422	25	95.5552	3.14641	27
		760	88.915	1.99608	34	91.903	5.21431	25	94.6134	3.25931	27
		765	90.4745	2.148	34	90.2311	5.13971	25	94.5025	3.32467	27
		770	88.7268	2.09223	34	92.1436	5.32561	25	92.3715	3.72582	27
		775	91.1521	1.75756	34	91.75	5.25302	25	92.8029	3.5681	27
		780	87.2092	1.92076	34	92.1787	5.1738	25	91.8312	3.70602	27
		785	88.3361	1.74262	34	92.6444	5.11084	25	92.0145	3.69846	27
		790	89.7679	1.90249	34	91.4562	4.9484	25	90.9023	3.60609	27
		795	89.6565	1.89883	34	92.139	5.03804	25	90.9194	3.79964	27
		800	89.8648	2.03422	34	89.7174	4.94058	25	91.4731	3.92244	27
		805	90.3144	1.75549	34	90.1337	4.96043	25	91.107	4.1376	27
		810	86.059	2.33345	34	90.6545	4.88182	25	90.8782	4.24329	27
		815	89.2665	1.97797	34	90.7148	4.75729	25	91.4689	4.03749	27
		820	88.789	2.30882	34	90.8552	4.63797	25	91.5847	3.93684	27
		825	90.3895	1.91011	34	90.7453	4.63196	25	94.9731	3.41829	27
		830	89.1664	2.09207	34	89.6971	4.54372	25	92.6438	3.59925	27
		835	91.0298	1.71386	34	89.5826	4.44426	25	94.4324	3.42946	27
		840	90.4512	1.76709	34	90.6326	4.41498	25	92.8714	4.01391	27
		845	91.0086	1.6522	34	90.9974	4.47414	25	95.2149	3.88859	27
		850	88.983	1.96812	34	91.9511	4.50522	25	92.2327	4.21539	27
		855	89.827	1.80523	34	90.8698	4.55997	25	92.5892	3.89705	27
		860	88.2941	2.07395	34	90.6914	4.60348	25	92.5907	4.03263	27
		865	88.4456	2.20092	34	91.8683	4.44606	25	91.0656	4.37905	27
		870	90.7201	2.07093	34	91.1897	4.60047	25	91.7426	4.39148	27
		875	88.9879	1.95842	34	91.4815	4.52728	25	91.8863	4.29623	27
		880	89.5713	1.9732	34	89.892	4.59646	25	92.2972	4.3281	27
		885	86.7767	2.19822	34	90.1818	4.4976	25	93.7659	4.31712	27
		890	87.1504	2.43961	34	91.1061	4.52608	25	96.2888	4.17307	27
		895	88.1317	2.32884	34	89.5822	4.36063	25	92.346	4.36591	27
		900	89.8352	1.7717	34	89.6787	4.35281	25	90.0982	4.78399	27
		905	86.91	1.89565	34	90.3795	4.33998	25	94.3669	4.34484	27
		910	85.3965	2.12957	34	89.4815	4.20402	25	91.3229	4.57513	27
		915	86.9227	2.02755	34	90.6741	4.28844	25	93.5838	4.42659	27
		920	85.0463	2.20235	34	91.3624	4.15228	25	91.1927	4.76509	27
		925	88.7265	2.02262	34	90.6567	4.10656	25	91.5033	4.84881	27
		930	90.1564	1.78823	34	91.4546	4.08209	25	93.8971	4.681	27
		935	91.8709	1.44879	34	91.2747	4.1988	25	97.0092	4.63149	27
		940	91.197	1.72705	34	91.4544	4.17053	25	93.3607	4.85655	27
		945	88.1679	2.06918	34	92.0558	4.10335	25	94.8316	4.8751	27
		950	90.749	1.68891	34	91.3441	4.09432	25	95.6363	4.85331	27
		955	89.7429	1.93506	34	92.1264	4.02173	25	97.186	4.85007	27
		960	91.0409	1.62932	34	92.2744	4.08289	25	97.0871	4.66948	27
		965	90.7126	1.77234	34	92.1025	3.98563	25	100	4.71341	27
		970	89.4983	1.81095	34	92.8666	4.18136	25	94.7628	5.30452	27
		975	90.2397	1.68017	34	93.0087	4.10856	25	98.341	4.87654	27
		980	89.2608	1.99163	34	94.1714	3.91585	25	98.3723	5.32667	27
		985	89.1572	1.73642	34	93.3037	4.11658	25	94.6805	5.99412	27
		990	88.3965	1.70973	34	94.8204	4.1974	25	99.8336	4.62446	27
		995	88.2037	2.03359	34	94.0367	3.8603	25	99.1096	5.00239	27
		1000	87.2793	2.09095	34	94.2071	4.01511	25	92.9144	5.75519	27
		1005	88.563	1.88961	34	92.4902	3.88256	25	96.9114	5.08936	27
		1010	86.8528	2.22063	34	93.5402	3.75602	25	95.4969	4.8796	27
		1015	88.7046	1.8599	34	92.6558	3.83082	25	95.1341	5.25591	27
		1020	87.8417	2.2567	34	92.5419	3.75783	25	95.2891	5.70406	27
		1025	86.4452	2.13752	34	91.0317	4.09633	25	96.9294	5.24817	27
		1030	86.1404	2.16374	34	90.3755	3.73196	25	95.7349	5.49826	27
		1035	88.1719	2.15198	34	88.5647	3.95014	25	98.745	5.23916	27
		1040	87.2049	2.24335	34	91.3622	3.55308	25	95.9594	5.52023	27
		1045	87.7273	2.25209	34	92.5267	3.46645	25	95.6168	5.49628	27
		1050	87.7851	2.36571	34	92.4134	3.52801	25	96.4587	5.09656	27
		1055	87.7786	2.30501	34	92.0486	3.61504	25	91.4616	5.40625	27
		1060	86.7125	2.43897	34	91.4414	3.5607	25	90.4081	5.61997	27
		1065	89.4807	2.07459	34	90.8293	3.66799	25	92.4068	5.34341	27
		1070	89.5823	2.12893	34	91.5639	3.76966	25	90.3112	5.56722	27
		1075	88.9077	2.36269	34	90.2335	3.65856	25	93.2738	5.2127	27
		1080	89.2392	2.40671	34	91.3539	3.76424	25	95.9639	5.13365	27
		1085	89.3223	2.20299	34	90.7216	3.57594	25	93.3935	5.80255	27
		1090	88.9124	2.1391	34	90.4531	3.70729	25	92.8253	5.63528	27
		1095	89.9698	1.92203	34	89.966	3.64673	25	95.048	5.46279	27
		1100	88.8991	2.17963	34	90.9517	3.58115	25	96.1339	5.45073	27
		1105	89.2172	2.38542	34	90.3085	3.66357	25	93.9319	5.7127	27
		1110	90.2443	2.41116	34	90.7507	3.83944	25	96.4375	5.45018	27
		1115	89.0027	2.37127	34	91.2218	3.76545	25	95.3583	6.06038	27
		1120	90.1119	2.24065	34	91.5655	3.57875	25	91.5928	5.85872	27
		1125	92.1517	1.91981	34	92.1759	3.76284	25	90.5233	5.72278	27
		1130	92.7967	1.8777	34	93.018	3.87353	25	92.6895	5.766	27
		1135	89.6024	2.34998	34	92.8818	3.92226	25	94.889	5.10953	27
		1140	89.5954	2.25511	34	92.6688	3.93249	25	90.5845	5.94245	27
		1145	92.358	2.15071	34	91.9355	4.0843	25	94.1231	5.72567	27
		1150	90.7839	2.15214	34	92.8517	4.10415	25	92.6542	6.15851	27
		1155	92.4544	1.96224	34	92.5551	4.02374	25	92.6177	4.98367	27
		1160	91.6769	2.0409	34	93.9555	4.04479	25	89.5348	6.03175	27
		1165	90.3641	2.34839	34	93.9992	4.14085	25	88.2015	5.62682	27
		1170	91.8296	1.89835	34	93.9252	4.124	25	86.298	5.55263	27
		1175	90.0819	2.12194	34	94.1464	3.94853	25	92.1861	4.95522	27
		1180	90.4108	2.44771	34	94.612	4.18075	25	91.2309	5.10628	27
		1185	89.2325	2.37127	34	94.5884	4.13383	25	91.9983	4.84323	27
		1190	88.4468	2.452	34	94.3329	4.11638	25	92.2822	4.91669	27
		1195	90.3244	2.34982	34	94.6872	4.05161	25	91.0417	5.72116	27
		1200	88.2258	2.20346	34	94.3423	4.28202	25	92.5611	5.69146	27
		1205	86.8619	2.3244	34	93.5626	4.19519	25	87.6057	5.91526	27
		1210	87.6728	2.18424	34	93.3206	4.27982	25	83.2965	6.50655	27
		1215	90.8933	2.26894	34	94.5657	4.22908	25	90.2367	5.58414	27
		1220	90.4129	2.12226	34	92.7876	4.06685	25	89.0634	5.35782	27
		1225	89.3623	2.19361	34	94.2763	4.41057	25	88.515	5.79138	27
		1230	93.4851	1.78664	34	94.467	4.32955	25	88.9469	5.53895	27
		1235	93.1379	1.72689	34	94.4111	4.31351	25	88.1949	5.3571	27
		1240	93.369	1.84909	34	93.6537	4.11458	25	88.6553	5.40229	27
		1245	93.2075	1.85163	34	93.8829	4.18617	25	93.676	5.36736	27
		1250	93.214	1.73563	34	93.6202	4.46231	25	89.3062	6.17994	27
		1255	90.8634	1.77552	34	93.8648	4.56057	25	90.5455	6.07659	27
		1260	90.3825	1.99322	34	95.51	4.50903	25	90.0537	6.05084	27
		1265	92.2755	1.94968	34	95.2946	4.45168	25	92.0583	5.74439	27
		1270	95.8554	1.75645	34	95.7737	4.62233	25	87.0875	6.51501	27
		1275	90.937	2.06537	34	96.3735	4.61511	25	92.0678	6.10125	27
		1280	93.679	1.76789	34	96.1489	4.82307	25	93.0048	5.75987	27
		1285	94.7667	1.827	34	96.0934	4.88383	25	92.2154	6.01753	27
		1290	92.3662	2.0107	34	96.692	5.06993	25	92.555	6.4068	27
		1295	92.4115	2.05297	34	96.3635	5.01759	25	92.898	6.38268	27
		1300	89.9358	2.38049	34	94.659	5.01719	25	97.4373	6.52366	27
		1305	89.8027	2.31359	34	95.1872	5.25863	25	97.9946	6.65438	27
		1310	91.6065	2.03232	34	95.5002	5.20509	25	94.6249	6.18516	27
		1315	92.682	2.04455	34	95.8521	5.18042	25	94.1993	6.42841	27
		1320	89.8157	2.20203	34	96.1981	5.3611	25	95.9195	6.64267	27
		1325	89.3433	2.34839	34	96.4948	5.43671	25	91.6742	6.51303	27
		1330	89.1936	2.34092	34	96.8003	5.39941	25	92.6755	6.68102	27
		1335	90.331	2.39591	34	97.1197	5.3216	25	93.4567	6.52222	27
		1340	90.7512	2.32551	34	98.0217	5.45816	25	90.8112	6.7435	27
		1345	91.4051	2.28355	34	99.0112	5.50589	25	97.5039	6.7237	27
		1350	92.5404	2.36301	34	98.3326	5.48263	25	97.3129	7.03447	27
		1355	91.9038	2.28753	34	98.9207	5.6984	25	93.6042	6.51213	27
		1360	92.6087	2.24701	34	98.5786	5.622	25	91.0825	6.479	27
		1365	92.2887	2.22666	34	96.8456	5.67013	25	90.5233	6.49737	27
		1370	90.4679	2.40035	34	98.892	5.70302	25	93.766	6.43777	27
		1375	90.9773	2.29388	34	99.5705	5.45756	25	94.3838	6.21037	27
		1380	91.1987	2.26703	34	98.3197	5.73711	25	94.0673	5.8391	27
		1385	93.57	2.1391	34	97.318	5.57507	25	93.2588	7.44156	27
		1390	94.0256	2.26671	34	97.3726	5.53717	25	92.6425	6.59622	27
		1395	92.8318	2.35268	34	99.6683	5.55141	25	89.892	6.35297	27
		1400	93.6464	2.35411	34	100	5.63844	25	88.9235	6.34649	27
		1405	94.635	2.39606	34	99.9354	5.55342	25	94.7392	6.56003	27
		1410	94.1287	2.33886	34	99.7148	5.81752	25	90.7534	6.75845	27
		1415	96.8661	2.155	34	99.2281	5.54459	25	90.4992	6.56579	27
		1420	92.9984	2.41482	34	99.6569	5.63443	25	90.4333	6.51645	27
		1425	93.3388	2.35586	34	99.1626	5.86545	25	93.2858	6.16931	27
		1430	90.5917	2.4029	34	98.6241	5.68076	25	94.6793	6.72279	27
		1435	93.1287	2.18424	34	96.8817	5.86425	25	94.2452	6.24926	27
		1440	94.84	2.12957	34	96.1614	5.82695	25	96.807	6.39906	27
		1445	94.6879	2.13275	34	96.4774	6.29199	25	91.4542	6.43759	27
		1450	100	2.10605	34	97.3016	6.16966	25	96.9508	7.4106	27
		1455	97.3657	2.1256	34	97.015	5.89011	25	95.9425	6.95506	27
		1460	99.5021	2.05043	34	97.6768	5.75596	25	95.1438	6.665	27
		1465	96.9322	2.1194	34	97.6706	6.06759	25	93.4751	7.07984	27
		1470	96.7293	1.98957	34	99.1718	5.73991	25	94.9218	6.45632	27
		1475	96.5748	1.94905	34	97.452	5.74172	25	91.9915	7.30995	27
		1480	97.712	1.99068	34	98.4621	5.70121	25	92.1186	7.3546	27
		1485	98.3677	2.2103	34	98.2373	5.78945	25	99.3534	6.39618	27
		1490	95.7636	2.05186	34	98.6546	5.70743	25	96.366	6.75899	27
		1495	97.8429	2.05647	34	99.2552	5.87167	25	97.989	7.51791	27
[truncated: 32 more columns]

## Sheet: Fig. 6
Figure 6c								Figure 6d								Figure 6e
	DMSO	Apilimod	Apilimod + SBI						DMSO	Apilimod	Apilimod + SBI						DMSO	Apilimod
	2.755	4.288	1.967						0.477	0.675	0.306						2.739	0.867
	2.171	4.782	27.296*						0.327	0.52	0.252						0.584	1.053
	0.638	1.967	0.37						0.011	0.177	0.3						0.638	1.126
	5.103	12.34	4.053						0.273	0.515	0.193						0.47	1.354
	6.786*	5.961	7.859						0.113	0.729	0.07						0.47	2.312
	1.667	9.183	5.098						0.064	0.842	0.07						0.68	4.094
	1.195	13.117	2.836						0.177	0.429	0.027						1.138	2.101
	0.67	5.612	5.162						0.241	0.493	0.52						1.613	2.378
	9.654*		1.694						0.102	0.552							1.637	2.769
									0.08	0.257							3.281	1.788
										0.295							1.096	2.354
										0.161							1.613	1.878
	18.681*	1.19	1.383							0.07							1.77	4.395
	2.959	1.27	1.415							0.166								1.83
	1.206	1.174	6.309							0.231
	2.273	6.32	2.085
	1.265	3.651	3.007						Šídák's multiple comparisons test	Mean Diff.	95.00% CI of diff.	Below threshold?	Summary	Adjusted P Value			Unpaired t test
	0.531	3.602	11.311*						Apilimod vs. Apilimod + SBI	0.1902	-0.02930 to 0.4097	No	ns	0.1063			P value	0.0416
		7.842	2.621						DMSO vs. Apilimod	-0.221	-0.4257 to -0.01626	Yes	*	0.0309			P value summary	*
		3.415	3.517						DMSO vs. Apilimod + SBI	-0.03075	-0.2686 to 0.2071	No	ns	0.9841			Significantly different (P < 0.05)?	Yes
		13.852	3.409														One- or two-tailed P value?	Two-tailed
																	t, df	t=2.147, df=25
	4.305	4.015	2.745
	1.624	3.436	8.245
	1.758	7.21	1.308
	2.144	3.5	0.675
	0.761	0.681	0.884
		5.387	1.142
		1.329	0.37
		0.756	1.946
		2.884	0.692
		1.699
	Tukey's multiple comparisons test	Mean Diff.	95.00% CI of diff.	Below threshold?	Summary	Adjusted P Value
	DMSO vs. Apilimod	-2.889	-4.942 to -0.8365	Yes	**	0.0035
	DMSO vs. Apilimod + SBI	-0.889	-2.973 to 1.195	No	ns	0.5653
	Apilimod vs. Apilimod + SBI	2	0.1600 to 3.841	Yes	*	0.03

## Sheet: Fig. 7
Figure 7a								Figure 7b															Figure 7c
	DMSO	VPS34-IN1	YM201636	VPS34-IN1 + YM201636					Filament length							No Branch Pts								Filament length (um)						No. branch points
	4.82	5.97521	3.05755	9.19					DMSO	SBI	VPS + YM	VPS + YM + SBI				DMSO	SBI	VPS + YM	VPS + YM + SBI					DMSO	PI-273	YM201636	YM201636 + PI-273			DMSO	PI-273	YM201636	YM201636 + PI-273
	13.1	9.27648	4.7248	5.41					3.62596	3.89985	3.47196	1.90726				0.859649	1.39706	0.714286	0.333333					4.37802	4.63464	2.70924	11.6324			1.14876	0.813559	0.486111	3.56604
	11.6	10.9741	8.74644	2.62					4.57531	2.68415	3.13815	5.41223				1.26786	0.905405	0.882353	1.61538					5.95	6.92112	2.68516	3.26427			1.56579	2.04651	0.494845	0.567376
	7.68	16.2753	4.29115	11.7					2.34531	4.28766	4.80671	5.07445				0.761905	2.61538	1.26667	1.66667					5.95876	6.19485	2.95281	6.31071			1.23529	0.983871	0.422535	1.2
	9.59	17.5086	10.6774	7.51					3.08077	5.18726	3.04964	4.49892				0.363636	2.63768	0.6875	1.6					4.4843	4.31014	2.33089	3.46759			1.11628	0.84507	0.353333	0.918699
	13.7	16.193	5.91649	13					5.29254	3.74812	2.41257	5.67081				1.03846	1.95312	0.857143	2.33333						3.31354	2.26913	4.22952				0.555556	0.370079	1.19014
	9.52	9.14655	5.42611	7.9					2.52564	5.67102	2.08042	6.10955				0.649351	4.29268	0.483871	3.58824					6.2661	2.81707	2.54836	9.48198			1.20339	0.48	0.385321	2.28571
	19.3	15.0388	11.3342	3.9					3.7832	1.82951	2.13748	4.63924				1.16327	0.684211	0.466667	1.90625					5.92581	4.02599	2.3736	3.88461			1.53333	1.04202	0.460674	1
	10.9	10.9799	32.1594*	4.32					6.48133	3.60254	2.02805	5.34621				1.8125	1.44828	0.372881	2.2					6.21713	4.60337	2.82577	7.45838			2.0566	0.674157	0.505495	1.7193
	5.98	11.4151	33.7875*	3.83					3.47892	3.59369	1.57005	2.48961				1.02273	1.83582	0.371429	0.574468					5.43163		3.73797	4.27124			0.851852		0.705128	0.835616
	16.6	9.828	8.15288	6.52					4.75709	4.77674	1.03202	4.53603				1.68182	3.2037	0.111111	1.1					4.98563	5.21014	2.23444	7.46949			1.45763	1.32967	0.212963	2.84932
	16.2		13.1658						5.82715	4.15728	1.9883	5.89468				1.8	2.11429	0.40625	1.70588					6.29866	5.7672	3.4242	3.96186			1.56296	1.29825	0.423077	0.971429
									5.22164		2.43785					1.52632		0.517241						6.17601	9.69163	2.68568	7.32218			1.42727	2.79545	0.457627	1.48571
	Dunnett's multiple comparisons test	Mean Diff.	95.00% CI of diff.	Below threshold?	Summary	Adjusted P Value
	DMSO vs. VPS34-IN1	-0.473	-4.310 to 3.364	No	ns	0.982																	Uncorrected Fisher's LSD	Predicted (LS) mean diff.	95.00% CI of diff.	Below threshold?	Summary	Individual P Value		Uncorrected Fisher's LSD	Predicted (LS) mean diff.	95.00% CI of diff.	Below threshold?	Summary	Individual P Value
	DMSO vs. YM201636	4.033	0.09697 to 7.969	Yes	*	0.0435		Uncorrected Fisher's LSD	Predicted (LS) mean diff.	95.00% CI of diff.	Below threshold?	Summary	Individual P Value			Uncorrected Fisher's LSD	Predicted (LS) mean diff.	95.00% CI of diff.	Below threshold?	Summary	Individual P Value
	DMSO vs. VPS34-IN1 + YM201636	4.683	0.8451 to 8.520	Yes	*	0.0133																	Control							Control
								Control								Control							Control vs. PI-273	0.4166	-1.053 to 1.887	No	ns	0.5704		Control vs. PI-273	0.2086	-0.3071 to 0.7244	No	ns	0.4189
								Control vs. SBI	0.3007	-0.7039 to 1.305	No	ns	0.5491			Control vs. SBI	-0.9366	-1.550 to -0.3234	Yes	**	0.0036
																							YM							YM
								VPS + YM								VPS + YM							Control vs. PI-273	-3.331	-4.739 to -1.924	Yes	****	<0.0001		Control vs. PI-273	-1.109	-1.603 to -0.6156	Yes	****	<0.0001
								Control vs. SBI	-2.176	-3.181 to -1.172	Yes	****	<0.0001			Control vs. SBI	-1.098	-1.711 to -0.4851	Yes	***	0.0008
																							Control							Control
								Control								Control							Control vs. YM	2.911	1.472 to 4.351	Yes	***	0.0002		Control vs. YM	0.9383	0.4335 to 1.443	Yes	***	0.0005
								Control vs. VPS + YM	1.737	0.7543 to 2.719	Yes	***	0.0009			Control vs. VPS + YM	0.5675	-0.03220 to 1.167	No	ns	0.063
																							PI-273							PI-273
								SBI								SBI							Control vs. YM	-0.8365	-2.276 to 0.6025	No	ns	0.2474		Control vs. YM	-0.3796	-0.8845 to 0.1252	No	ns	0.1366
								Control vs. VPS + YM	-0.7401	-1.766 to 0.2861	No	ns	0.153			Control vs. VPS + YM	0.4058	-0.2206 to 1.032	No	ns	0.1982
Figure 7d
	DMSO											Apilimod
Sac1C389S-Fis1	2.3485	2.6715	3.9765	2.8045	3.6485	3.6875	4.1935	2.507	4.827	4.4235		2.2995	2.8375	2.34	2.2355	1.489	1.978	2.969	2.0665	2.197	2.6675	2.5305
Sac1-Fis1	3.1055	2.271	3.3405	2.9595	3.498	4.153	2.7585	3.21	5.0415	4.9945		2.5825	3.0555	3.1705	2.878	4.2455	3.147	4.4975	2.251	2.3205	2.882
Uncorrected Fisher's LSD	Predicted (LS) mean diff.	95.00% CI of diff.	Below threshold?	Summary	Individual P Value
Sac1C389S-Fis1
DMSO vs. Apilimod	1.181	0.5102 to 1.851	Yes	**	0.001
Sac1-Fis1
DMSO vs. Apilimod	0.4302	-0.2560 to 1.116	No	ns	0.2119
DMSO
Sac1C389S-Fis1 vs. Sac1-Fis1	-0.0244	-0.7106 to 0.6618	No	ns	0.943
Apilimod
Sac1C389S-Fis1 vs. Sac1-Fis1	-0.7748	-1.445 to -0.1044	Yes	*	0.0247
Figure 7e
	Time (minutes)	Control								YM201636								YM201636 + SBI
	1.30847	41.94	21.83	38.64	31.63	10.43	12.24	19.25	7.66	49.54	49.35	55.56	42.22	40.13	22.02	41.6	10.1	25.29	38.77	38.99	36.31
	7.72771	44.38	21.61	39.64	32.48	10.61	12.22	18.93	7.93	48.48	48.06	54.24	40.82	38.42	20.42	38.12	11.47	23.45	36.36	38.66	33.65
	14.1443	44.85	21.57	40.3	32.5	10.67	12.08	18.6	8	48.7	48.04	53.92	40.61	37.91	19.77	36.56	12.09	22.07	33.71	39.3	32.47
	20.6407	20.33	12.19	17.25	13.81	4.77	5.34	8.12	3.67	19.94	20.77	22.05	17.34	16.31	8.54	17.09	12.26	17.45	29.01	34.51	19.33
	27.0586	23.82	13.69	21.07	16.7	5.91	6.34	9.4	4.32	22.72	24.3	23.17	20.19	18.63	9.72	18.76	11.83	15.81	26.79	33.07	19.21
	33.4726	28.35	15.54	25.39	19.88	6.94	7.46	11.15	5.03	28.62	30.7	28.67	25.09	23	11.74	22.47	11.42	15.07	24.68	31.76	19.46
	39.956	34.2	19.38	34.25	28.72	9.91	10.63	14.79	5.61	39.45	48.67	50.32	37.93	34.43	17.47	28.64	15.17	16.81	26.06	37.06	30.89
	46.3703	33.47	19.13	33.33	28.8	9.53	10.64	14.79	5.63	41.75	44.33	45.13	37.27	36.85	18.06	30.74	15.63	17.01	25.49	37.01	31.65
	52.7869	32.8	18.98	29.51	28.11	9.28	10.37	14.64	5.54	39.89	42.21	43.6	35.35	34.52	17.44	30.08	15.53	16.63	24.38	36.32	30.71
	59.2758	12.53	9.99	9.99	8.71	2.79	3.06	4.26	1.69	10.95	11.29	10.1	9.28	8.33	4.46	8.83	5.34	9.7	9.69	15.59	10.77
	65.7022	11.11	8.53	9.63	7.57	2.77	2.91	3.82	1.69	10.25	11.07	9.98	9.16	8.57	4.4	8.7	5.23	8.96	9.49	15	10.67
	72.1245	10.27	8.59	9.51	7.41	2.68	2.79	3.84	1.6	9.88	10.83	9.53	9	8.51	4.26	8.5	5.22	8.42	9.28	14.32	10.33
		Control								YM201636								YM201636 + SBI
	Basal	34.5817	13.0377	30.7903	25.094	7.99156	9.28785	14.7727	6.4029	38.8228	37.2176	44.3827	31.6097	29.5762	15.5076	28.0573	6.86507	13.6514	24.4307	24.9803	22.138
	Max	23.9308	10.8503	24.7414	21.388	7.23466	7.84596	10.9683	4.03118	31.8711	37.8444	40.7846	28.9306	28.5247	13.7925	22.2418	10.4135	8.59393	16.781	22.7351	21.319
	H+ leak	10.0648	3.65445	7.74264	6.39809	2.09881	2.54734	4.2954	2.06945	10.0661	9.94744	12.5139	8.34476	7.98088	4.27947	8.58974	6.19995	6.65735	15.3935	17.4372	8.87308
	ATP-coupled	24.5168	9.38325	23.0477	18.6959	5.89275	6.74051	10.4773	4.33345	28.7567	27.2701	31.8688	23.2649	21.5953	11.2281	19.4676	0.66512	6.994	9.03721	7.54314	13.2649
	Basal
	Uncorrected Fisher's LSD	Predicted (LS) mean diff.	95.00% CI of diff.	Below threshold?	Summary	Individual P Value			H+ leak
	Control:Control vs. YM:Control	-11.26	-21.39 to -1.134	Yes	*	0.0309			Uncorrected Fisher's LSD	Predicted (LS) mean diff.	95.00% CI of diff.	Below threshold?	Summary	Individual P Value
	YM:Control vs. YM:SBI	7.705	-4.697 to 20.11	No	ns	0.211			Control:Control vs. YM:Control	-3.631	-6.744 to -0.5183	Yes	*	0.0243
									YM:Control vs. YM:SBI	-3.6	-7.413 to 0.2127	No	ns	0.063
	Max
	Uncorrected Fisher's LSD	Predicted (LS) mean diff.	95.00% CI of diff.	Below threshold?	Summary	Individual P Value			ATP-coupled
	Control:Control vs. YM:Control	-12.93	-21.29 to -4.567	Yes	**	0.0041			Uncorrected Fisher's LSD	Predicted (LS) mean diff.	95.00% CI of diff.	Below threshold?	Summary	Individual P Value
	YM:Control vs. YM:SBI	9.443	-0.7957 to 19.68	No	ns	0.0689			Control:Control vs. YM:Control	-7.629	-15.43 to 0.1747	No	ns	0.0549
									YM:Control vs. YM:SBI	11.3	1.748 to 20.86	Yes	*	0.0226

## Sheet: Fig. S1
Figure S1a														Figure S1b
	Bubble Chart							Lipid species							Norm. P4Mgolgi intensity				Norm. P4Mendomembranes intensity				Norm. P4MPM intensity
															WT	Fig4 KO	Vac14 KO		WT	Fig4 KO	Vac14 KO		WT	Fig4 KO	Vac14 KO		Norm. P4Mgolgi intensity
	Fig4-/-								PS						5.17501	7.28508	4.15458		4.8666	5.58431	5.11497		Control	Fig4-/-	Vac14-/-		Dunnett's multiple comparisons test	Mean Diff.	95.00% CI of diff.	Below threshold?	Summary	Adjusted P Value
			PIP isoforms	PIP signal (A.U.C)	Relative to Control	% total PIP				Control	Fig4-/-	Vac14-/-			28.3407	7.59909	3.75884		7.16824	6.05131	3.16723		1.51896	1.88811	2.04837		WT vs. Fig4 KO	9.707	4.511 to 14.90	Yes	***	0.0001
		38:4	1	20111.9	0.216727	28.1913				2.41196e+07	32060915	2.07289e+07			10.4407	3.94469	12.7936		5.19154	3.65629	4.26667		1.45607	2.14185	1.6126		WT vs. Vac14 KO	5.428	0.6953 to 10.16	Yes	*	0.0219
		38:3	2	15022.6	0.303998	21.0575				18145602	2.72909e+07	17416775			18.4374	2.00409	4.30004		4.16773	3.06539	2.68174		2.64436	1.24654	1.99312
		36:2	3	20114	0.113582	28.1942				2.13472e+07	3.39674e+07	2.08601e+07			3.96934		6.79231		3.19712		3.05869		1.3624	1.26164	1.77907		Norm. P4Mendomembranes intensity
		36:1	4	14981.4	0.146366	20.9997									30.379		7.44483		3.66715		2.63116		1.31361		1.79252		Dunnett's multiple comparisons test	Mean Diff.	95.00% CI of diff.	Below threshold?	Summary	Adjusted P Value
		36:0	5	1110.94	0.133926	1.55723			PI						6.44822		21.4621		3.20262		7.80734		2.15257		2.06882		WT vs. Fig4 KO	-1.738	-4.186 to 0.7099	No	ns	0.1991
										Control	Fig4-/-	Vac14-/-											1.22861		2.09982		WT vs. Vac14 KO	-2.273	-4.503 to -0.04370	Yes	*	0.045
	Vac14-/-									3109744	3873204	3678094			10.4846	4.95719	21.7665		3.39302	6.09716	22.802
			PIP isoforms	PIP signal (A.U.C)	Relative to Control	% total PIP				2467715	3268759	3237790			8.32956	19.8304	24.3323		1.89411	6.97808	18.3271		2.3216	1.42091	1.30283		Norm. P4MPM intensity
		38:4	1	17216.9	0.18553	20.1374				2911249	4758819	4312092			4.75694	10.7073	22.8109		2.44755	10.7312	16.9732		2.21467	1.82849	1.37523		Dunnett's multiple comparisons test	Mean Diff.	95.00% CI of diff.	Below threshold?	Summary	Adjusted P Value
		38:3	2	11373.5	0.230155	13.3027									21.7129	8.3381	8.94083		4.14419	3.97692	4.00625		1.89886	1.95903	2.2172		Control vs. Fig4-/-	0.3206	0.06483 to 0.5763	Yes	*	0.0115
		36:2	3	34307.5	0.193732	40.127			PIP						19.8594	6.94272	6.34627		4.38819	6.76952	5.09218		2.02236	1.49892	1.64618		Control vs. Vac14-/-	0.1233	-0.1037 to 0.3503	No	ns	0.3748
		36:1	4	20579	0.201054	24.0698				Control	Fig4-/-	Vac14-/-			37.3954	20.3748	13.8199		13.5942	11.3333	7.32894		1.62694	1.28811	1.44632
		36:0	5	2020.39	0.243563	2.36311				528874	66494.2	85333			21.4104	7.57167	7.98807		4.98844	6.59924	4.40363		2.27812	1.75701	1.27236
										382249	80651.6	42855.9			8.44629	10.3197	11.2998		2.85889	8.8888	8.72312		1.50835	1.83241	1.92089
PS										378737	66876.6	128303			13.5871	5.95622	7.37355		4.60944	5.7089	8.40298		1.98908	1.58544	1.86588
Dunnett's multiple comparisons test	Mean Diff.	95.00% CI of diff.	Below threshold?	Summary	Adjusted P Value										10.6091	9.83578	13.2346		3.0283	5.01309	5.37571		1.67591	1.49202	1.59939
Control vs. Fig4-/-	-9902286	-16592586 to -3211985	Yes	**	0.0097				PIP2						6.50411	7.18682	8.69743		2.41468	6.63931	5.23154		2.04881	1.47081	1.32729
Control vs. Vac14-/-	1535545	-5154755 to 8225846	No	ns	0.7471					Control	Fig4-/-	Vac14-/-			4.90742	7.75606	7.97292		2.81574	7.76679	3.87022		2.15128	1.44475	1.3574
PI										197100	163800	158867			34.1526	5.87037	5.49244		5.77555	4.46563	4.01194		2.26474	1.59023	1.82621
Dunnett's multiple comparisons test	Mean Diff.	95.00% CI of diff.	Below threshold?	Summary	Adjusted P Value					153778	167443	98459.1			14.4463	4.61218	16.1881		8.9811	5.96804	8.60347		1.83138		2.13927
Control vs. Fig4-/-	-1137358	-2460689 to 185973	No	ns	0.0844					146585	148812	178355			26.9904		15.003		6.15308		5.49446		2.04755		1.79568
Control vs. Vac14-/-	-913089	-2236420 to 410241	No	ns	0.1606										11.9442		4.38395		7.75936		3.96106		2.44861		1.56641
PIP									PIP3						9.73481		5.59205		5.35008		4.47556		1.61791		2.55329
Dunnett's multiple comparisons test	Mean Diff.	95.00% CI of diff.	Below threshold?	Summary	Adjusted P Value					Control	Fig4-/-	Vac14-/-			12.2289		14.2157		3.35237		7.70063		2.41977		2.68807
Control vs. Fig4-/-	358613	228930 to 488295	Yes	***	0.0004					8332.09	6772.82	5777.39			23.2837				3.2792				2.17917
Control vs. Vac14-/-	344456	214773 to 474139	Yes	***	0.0005					7530.06	5827.78	6327.76			28.7828				4.69049				2.2787
PIP2										6801.52	11839.7	9179			28.5415				3.30673				1.53377
Dunnett's multiple comparisons test	Mean Diff.	95.00% CI of diff.	Below threshold?	Summary	Adjusted P Value																		1.92747
Control vs. Fig4-/-	5803	-62746 to 74351	No	ns	0.9583
Control vs. Vac14-/-	20594	-47955 to 89142	No	ns	0.6216
PIP3
Dunnett's multiple comparisons test	Mean Diff.	95.00% CI of diff.	Below threshold?	Summary	Adjusted P Value
Control vs. Fig4-/-	-592.2	-5709 to 4524	No	ns	0.9242
Control vs. Vac14-/-	459.8	-4657 to 5576	No	ns	0.9532
Figure S1c							Figure S1d							Figure S1e						Figure S1f							Figure S1g
	Control	VPS34-IN1	YM201636	VPS34-IN1 + YM201636				Control	VPS34-IN1	YM201636	VPS34-IN1 + YM201636				DMSO	VPS34-IN1	YM201636				Control	VPS34-IN1	YM201636					DMSO	Apilimod		Unpaired t test
	10.8066	5.66327	7.23506	4.07213				15	1	9	1				36.4732	33.6213	44.4926				19.8954*	4.21711	17.9579					30.913	37.293		P value	<0.0001
	15.6372	3.78512	7.38688	5.99468				12	2	1	0				36.3017	36.6662	56.307				11.1419*	20.4672*	2.93776					42.486	49.106		P value summary	****
	14.1839	4.48027	30.1677	6.3409				30	4	6	2				48.5878	57.6365	39.9895				2.54304	4.37701	13.8866					7.959	32.236		Significantly different (P < 0.05)?	Yes
	11.8548	7.37658	22.7045	5.81063				16	3	12	7				50.8181	32.5276	32.206				2.11763	6.005	13.0278					26.755	64.318		One- or two-tailed P value?	Two-tailed
	21.0709	8.9346	16.8113	3.38487				23	1	7	3				54.6775	70.2226	33.2571				1.03299	2.68462	8.92235					21.514	22.703		t, df	t=4.508, df=42
	12.3822	8.40827	17.3072	4.59616				11	6	14	6				36.13	51.4184	23.9723				2.70796	7.32953	10.9622					11.972	36.25
	13.2145	4.35543	11.1074	4.26649				13	5	7	4				41.1475	43.249	54.506				7.53299*	29.1307*	13.4224					5.543	44.25
	16.5607	4.85728	7.00028	8.60192				11	2	6	5				34.2432	48.8666	49.9172				0.852909	71.4086*	10.3304					18.103	49.878
	22.2266	5.9084	8.45922	5.40713				15	11	12	3				9.49888	24.4232	61.2604				1.69052	6.16195	3.98848					9.259	37.22
	19.0696	4.98928	27.0418	10.6145				22	5	3	6				23.1363	44.5996	41.7266				0.386849	9.47868	24.3472					38.679	54.121
	13.1857	5.31778	34.0472	18.0375					4	4					33.2783	40.0321	52.4689				1.57835	2.13849	5.14166					21.22	58.382
	11.5047			4.5857						5					12.9081	29.3972	33.707				2.02846	3.24415	3.48973					36.519	40.282
	23.1153			5.28112						10					53.3266	36.4088	54.806				1.92093	4.59798	3.72683						55.38
	15.1642														37.6095	21.3993	43.2701				1.24162	14.9457	1.85584						47.31
	26.892														70.0515	20.8847	34.8224				1.94001	7.15401	3.88563						74.837
	9.6966														45.0498	22.5786	23.2219				1.67965	3.56971	4.58148						49.123
	14.3722														32.2918	28.0034	41.8336				1.67401	2.47011	3.74581
															53.3696	54.9776					1.35123	4.47123	2.21402					12.631	43.206
Dunnett's multiple comparisons test	Mean Diff.	95.00% CI of diff.	Below threshold?	Summary	Adjusted P Value		Dunnett's multiple comparisons test	Mean diff.	95.00% CI of diff.	Below threshold?	Summary	Adjusted P Value				22.3857												70.954	30.405
Control vs. VPS34-IN1	10.11	4.674 to 15.55	Yes	***	0.0001		Control vs. VPS34-IN1	12.8	8.482 to 17.12	Yes	****	<0.0001				19.6626				Dunnett's multiple comparisons test	Mean Diff.	95.00% CI of diff.	Below threshold?	Summary	Adjusted P Value			4.082	46.177
Control vs. YM201636	-1.269	-6.707 to 4.170	No	ns	0.9037		Control vs. YM201636	9.415	5.258 to 13.57	Yes	****	<0.0001				26.9955				Control vs. VPS34-IN1	-3.873	-7.461 to -0.2854	Yes	*	0.0328			14.606	50.594
Control vs. VPS34-IN1 + YM201636	9.246	4.067 to 14.42	Yes	***	0.0002		Control vs. VPS34-IN1 + YM201636	13.1	8.680 to 17.52	Yes	****	<0.0001				15.2667				Control vs. YM201636	-6.596	-10.03 to -3.161	Yes	***	0.0001			16.585	51.191
																26.4811												48.688	55.999
																54.5703												11.379	34.561
																													21.039
														Dunnett's multiple comparisons test	Mean Diff.	95.00% CI of diff.	Below threshold?	Summary	Adjusted P Value										23.232
														DMSO vs. VPS34-IN1	3.455	-6.307 to 13.22	No	ns	0.6348
														DMSO vs. YM201636	-3.073	-13.66 to 7.515	No	ns	0.7327

## Sheet: Fig. S2
Figure S2a
	PI4KIIIb
		WT	Fig4-/-	Vac14-/-
		1	1.59488	1.62015
		1	0.760442	1.54732
		1	1.15297	1.16127
		1	0.695793	1.27967
	PI4KIIa
		WT	Fig4-/-	Vac14-/-
		1	1.62603	1.77723
		1	0.716309	1.44158
		1	1.00433	0.758015
		1	0.735029	1.24711
Figure S2b
	Control	Fig4-/-	Vac14-/-
	58.112	45.278	35.663		Dunnett's multiple comparisons test	Mean Diff.	95.00% CI of diff.	Below threshold?	Summary	Adjusted P Value
	48.549	51.24	47.365		Control vs. Fig4-/-	-4.84	-12.79 to 3.104	No	ns	0.2895
	55.588	53.829	52.757		Control vs. Vac14-/-	0.7709	-7.348 to 8.890	No	ns	0.9663
	34.406	62.929	51.73
	47.472	65.234	27.171
	43.397	38.653	45.667
	21.363	44.83	42.502
	42.44	39.751	32.307
	24.244	38.765	39.734
	37.315	55.722	34.472
	27.861	63.579	51.754
	19.808	41.321	41.3
	45.187	57.315	47.204
	57.925	49.845	66.214
	46.695	63.254	51.14
	64.334	65.968	52.851
	71.272	29.209	51.236
	65.008	42.252	52.04
	54.53	50.851	45.031
	52.5	55.744	49.185
		53.03	30.395
		47.264
		51.173

## Sheet: Fig. S3
Figure S3a				Figure S3b				Figure S3c						Figure S3d
	DMSO	Apilimod			DMSO	VPS + YM			Control	Control + SBI	VPS + YM	VPS + YM + SBI			DMSO	DMSO + SBI	Apilimod	Apilimod + SBI
	54.028	41.552			24.1315	19.9692			32.3474*	7.8691	10.0851	22.1523			0.543	0.842	2.904	1.101
	54.451	60.274			11.1009	16.222			9.5391	17.0213	59.4576	24.2752			0.491	0.667	3.365	1.477
	55.974	86.452			15.3552	14.5743			3.1469	13.8201	10.1796	3.4517			0.535	0.814	2.658	2.075
	44.824	75.848			2.8349	20.508			13.102	14.2282	23.3776	6.4721			0.936	0.885	0.836	2.184
	36.082	66.083			11.7797	17.2231			40.4204*	22.0971	11.7135	2.45			1.056	0.572	2.108	1.173
	35.811	37.277			10.8682	33.8888			14.486	13.9119	36.0841	5.5164			0.382	0.489	1.573	1.537
	41.149	52.206			8.4764	25.2998				8.6506	32.9253	20.8333			0.367	0.536	1.259	1.504
	52.589	62.289			15.3016	20.0514				14.9373		6.9788			0.408	0.713	1.752	1.9
	44.774	64.422			16.0385	9.1279									0.833	0.576		1.122
		75.391			20.5046	13.7688			15.7228	6.1647	24.988	17.7686				0.557
					14.8989	23.3176			13.764	12.1118	25.1452	21.2583
	57.34	65.558			18.2365	19.3728			9.3268	6.0168	25.5594	11.0684			0.436	0.932	0.744	1.496
	71.499	67.878			27.7707	23.4443			14.589	3.5936	13.7277	1.8729			0.564	0.602	0.769	1.954
	54.314	76.063			16.9756	15.9923			12.2782	20.1396	28.0465	12.6871			0.381	0.585	0.562	1.983
	28.706	67.801				23.8032			13.5433	6.8106					0.732	0.726	4.351	1.422
	27.43	45.489				22.3196									0.259	0.974	4.4	4.587*
	25.037	33.519				21.6677		Uncorrected Fisher's LSD	Predicted (LS) mean diff.	95.00% CI of diff.	Below threshold?	Summary	Individual P Value		0.222	0.789	1.291	8.031*
	53.193	37.727														1.059	1.54	3.252
	57.94	53.425						Control								0.768	1.631	3.062
		51.513						Control vs. SBI	-0.005383	-7.341 to 7.330	No	ns	0.9988			0.595	1.123	2.885
								VPS + YM
Unpaired t test				Unpaired t test				Control vs. SBI	13.05	5.954 to 20.14	Yes	***	0.0006	Uncorrected Fisher's LSD	Predicted (LS) Mean diff.	95.00% CI of diff.	Below threshold?	Summary	Individual P Value
P value	0.0135			P value	0.0349			Control
P value summary	*			P value summary	*			Control vs. VPS + YM	-13.16	-20.74 to -5.571	Yes	**	0.0011	DMSO:DMSO vs. DMSO:Apilimod	-1.39	-1.891 to -0.8898	Yes	****	<0.0001
Significantly different (P < 0.05)?	Yes			Significantly different (P < 0.05)?	Yes			SBI						DMSO:DMSO vs. SBI:DMSO	-0.1771	-0.6650 to 0.3109	No	ns	0.4711
One- or two-tailed P value?	Two-tailed			One- or two-tailed P value?	Two-tailed			Control vs. VPS + YM	-0.1052	-6.929 to 6.719	No	ns	0.9754	DMSO:Apilimod vs. SBI:Apilimod	0.05036	-0.4417 to 0.5424	No	ns	0.8386
t, df	t=2.605, df=34			t, df	t=2.213, df=29									SBI:DMSO vs. SBI:Apilimod	-1.163	-1.642 to -0.6835	Yes	****	<0.0001

[truncated: 1 more sheets: Fig. S4]
